# Supplementary material for: Inducible MLL-AF9 Expression Drives an AML Program during Human Pluripotent Stem Cell-Derived Hematopoietic Differentiation
Source: Cells. 2023 Apr 20;12(8):1195. doi: 10.3390/cells12081195 (PMC10136707; doi:10.3390/cells12081195)
Supplement: Supplementary file 1 [file cells-12-01195-s001.zip]

Archive with 3 entries (3 files):
- 230419_Supplementary_Figures.pdf
- 230419_Supplementary_Table_S1.xlsx
- 230419_Supplementary_Table_S2.xlsx
