# Supplementary material for: Inducible MLL-AF9 Expression Drives an AML Program during Human Pluripotent Stem Cell-Derived Hematopoietic Differentiation
Source: Cells. 2023 Apr 20;12(8):1195. doi: 10.3390/cells12081195 (PMC10136707; doi:10.3390/cells12081195)
Supplement: Supplementary file 1 [file cells-12-01195-s001.zip › 230419_Supplementary_Table_S1.xlsx]

## Sheet: Sheet1
Table S1. Table of differentially expressed genes iMLL-AF9 versus iMonocytes (RNA-seq).
Upregulated				Downregulated				All
symbol	log2FoldChange	padj		symbol	log2FoldChange	padj		symbol	log2FoldChange	padj
ABCB5	2.4408	0.0399883		A2M	-3.16467	6.61551e-09		A1BG	-0.330032	0.284881
ABO	2.60201	1.87704e-09		ABCA1	-2.75228	2.92515e-06		A1BG-AS1	-0.631652	0.00559975
AC002454.1	4.52251	9.60966e-12		ABCB4	-1.82463	2.20805e-05		A2M	-3.16467	6.61551e-09
AC007392.3	2.10173	1.79537e-05		ABCG1	-3.62702	1.27783e-05		A2M-AS1	-0.00965732	0.984851
AC009299.3	2.23033	5.3976e-05		ABI3	-1.87745	1.72989e-07		A2ML1	0.715928	0.658911
ACTL8	3.16238	3.82593e-06		AC002480.3	-2.08791	0.000276266		A4GALT	-0.160291	0.849339
ADAM22	2.07775	1.26448e-05		AC010890.1	-3.41037	0.00588592		AAAS	0.122889	0.379734
ADAMTS1	2.22828	1.0772e-11		AC074289.1	-1.54227	0.00014083		AACS	-0.115833	0.564304
ADRA2C	3.26917	0.00384826		ACE	-1.81141	1.00621e-07		AACSP1	0.0302226	0.981791
AEBP1	2.21788	0.000186305		ACP5	-2.95917	9.27933e-18		AADAT	0.231674	0.667495
AFF2	1.94871	3.63541e-14		ACVRL1	-2.0829	1.1905e-11		AAED1	-0.254503	0.260619
AIF1L	3.01554	4.99951e-10		ADAM19	-3.89925	7.10072e-17		AAGAB	0.0806807	0.573436
AK5	1.60576	0.0474052		ADAM23	-2.70852	5.90101e-08		AAK1	-0.692882	3.81894e-07
AKR1C2	3.68295	3.19477e-07		ADAM28	-1.59595	9.07286e-07		AAMDC	-0.416245	0.0610034
AKR1C3	2.1926	0.00663331		ADAMTS15	-3.26714	0.000663794		AAMP	-0.0451877	0.786915
ALDH1A1	1.80182	0.0111106		ADAMTS17	-1.88522	0.00146633		AAR2	0.121618	0.511322
ANGPT2	1.58835	0.0139089		ADAMTS9	-1.81197	0.00963872		AARS	-0.0804305	0.767443
ANKRD18B	2.95791	4.55325e-09		ADAMTSL1	-3.89838	0.000465271		AARS2	0.057806	0.820992
AQP3	1.84745	9.41875e-06		ADAP2	-2.50714	1.89573e-13		AARSD1	-1.08699	0.586883
ARTN	1.7457	0.0210812		ADM	-2.25988	2.28848e-06		AASDH	0.178972	0.481736
ASB9	1.86155	0.01551		ADORA1	-2.9738	8.70543e-06		AASDHPPT	0.416334	0.00551255
ATAD3C	1.95629	0.0308995		ADORA3	-2.42949	1.86484e-14		AASS	0.83872	0.0143908
ATP8A2	2.90738	2.78821e-10		ADTRP	-3.43986	4.9501e-13		AATK	-1.16063	7.60961e-05
B4GALT6	1.59538	1.41832e-15		AGAP11	-2.44413	3.92967e-05		ABAT	-0.0403561	0.931261
BAHCC1	1.87436	2.14558e-09		AGR2	-3.18511	0.000150903		ABCA1	-2.75228	2.92515e-06
BEGAIN	2.01191	1.5747e-08		AHNAK2	-1.77184	7.88631e-09		ABCA10	-0.0578276	0.949236
BEND4	3.1349	4.35911e-10		AHSP	-3.99855	0.00806093		ABCA11P	-0.0595258	0.861022
BICC1	2.26394	0.000209523		AIFM2	-1.58081	1.25511e-07		ABCA12	0.522045	0.873982
BSPRY	2.27279	5.35813e-07		AIM1	-1.52196	9.91757e-12		ABCA13	0.438211	0.633157
BZRAP1	1.90698	5.67543e-05		AK8	-1.97723	0.0177821		ABCA2	0.786162	0.00318972
C15orf26	1.63988	0.017001		AKAP6	-1.57661	2.55798e-06		ABCA3	-0.0193311	0.954625
C16orf74	2.0398	0.000806032		ALDH1A2	-2.62841	2.57293e-05		ABCA4	-0.491831	0.737545
C19orf77	2.46968	1.84044e-05		ALK	-3.92809	1.75527e-05		ABCA5	-0.571972	0.0384535
C1orf228	1.79182	5.9994e-10		ALOX15B	-2.58359	0.00553643		ABCA6	-0.124645	0.899704
C3orf80	3.94074	8.1256e-13		AMPD3	-1.58366	1.95192e-09		ABCA7	-0.371355	0.0745884
CABP4	1.75334	0.000354461		AMZ1	-4.04081	4.48297e-06		ABCA8	-0.384264	0.79573
CACNA2D1	1.63272	0.0144408		ANG	-2.54539	0.000349875		ABCA9	0.0303472	0.974956
CASC10	4.58686	2.13394e-21		ANGPT4	-1.99379	0.0286603		ABCB1	0.510322	0.575449
CCDC152	2.80786	1.40296e-05		ANK2	-1.64547	2.84728e-09		ABCB10	0.796541	2.57474e-06
CCDC169	1.94533	0.0151312		ANKEF1	-1.79778	9.21185e-07		ABCB11	-1.92019	0.221576
CCDC173	1.771	0.0075611		ANKH	-2.54146	3.5599e-10		ABCB4	-1.82463	2.20805e-05
CCDC175	2.38415	0.00495813		ANKRD33	-1.91011	0.0399598		ABCB5	2.4408	0.0399883
CCNA1	1.89866	6.13696e-06		ANKRD34B	-2.80403	0.0061244		ABCB6	0.338064	0.431603
CD200	2.53966	0.0242932		ANO9	-1.93036	0.00132974		ABCB7	0.108454	0.471574
CD79B	1.66771	0.000196874		ANTXR1	-2.35268	8.06559e-06		ABCB8	-0.305437	0.0261759
CD8B	2.54674	0.0345582		ANXA2	-1.51992	1.52149e-10		ABCB9	0.522524	0.0354657
CDH10	2.03859	0.0418441		ANXA2P2	-1.53512	6.34491e-11		ABCC1	-0.398915	0.0188383
CDH12	5.02943	1.69512e-09		AOAH-IT1	-2.0782	2.97059e-05		ABCC10	-0.543332	1.75421e-06
CDK6	1.98256	2.9814e-33		AOC1	-2.1895	4.49502e-11		ABCC11	0.107745	0.958903
CDRT1	2.44371	0.000890092		APBA1	-2.78227	4.06497e-09		ABCC2	0.051298	0.923013
CENPV	1.9558	9.76807e-13		APBB3	-1.57748	3.27166e-09		ABCC3	-0.716879	0.0843972
CEP70	2.14471	1.00048e-12		APOC1	-1.99159	1.20593e-06		ABCC4	0.588533	0.0175895
CERCAM	1.76564	2.11783e-05		APOE	-3.33074	2.25453e-08		ABCC5	-0.858714	5.46788e-09
CES1	1.75319	0.00390118		AQP9	-3.23495	1.54192e-06		ABCC6	-0.902338	0.187126
CFH	1.75746	2.84903e-08		ARAP2	-1.87607	2.89935e-09		ABCC6P1	1.50936	0.315103
CGREF1	1.56954	0.0228995		ARG1	-1.58974	0.0324521		ABCD1	-0.887453	7.73554e-05
CHD5	1.58666	0.0297324		ARHGAP20	-2.21444	5.63514e-05		ABCD2	1.13518	0.516175
CHRNA5	1.6064	0.0134535		ARHGAP26	-1.68635	9.0113e-17		ABCD3	0.510275	0.0161637
CHST6	2.1112	0.0127559		ARHGAP26-IT1	-1.84654	0.000589915		ABCD4	-0.9506	1.07416e-07
CILP2	3.80234	8.14259e-29		ARHGAP29	-2.05131	0.00191351		ABCE1	0.938326	6.40501e-05
CLDN10	2.86425	8.83493e-07		ARHGEF10L	-2.69867	6.72624e-17		ABCF2	0.341179	0.0794531
CLDN16	1.99342	0.0045036		ARHGEF5	-1.67206	6.98768e-05		ABCF3	-0.340364	0.00532101
CLDN5	3.80417	0.00140577		ARL4C	-3.19084	3.54486e-12		ABCG1	-3.62702	1.27783e-05
CLEC11A	1.50863	6.22104e-08		ARMCX2	-1.96143	0.00012125		ABCG2	-1.30669	0.00962002
CNKSR2	1.64158	0.00041358		ASIC1	-1.94325	2.72004e-09		ABCG4	0.274047	0.860128
CNN3	2.1393	6.14549e-09		ASIP	-2.97068	0.0128931		ABHD1	-1.07129	0.510737
COCH	3.05697	8.81699e-36		ATOH8	-4.04859	9.74325e-14		ABHD10	0.375433	0.000657417
COL22A1	3.265	4.79113e-08		ATP1B1	-2.41439	2.1964e-09		ABHD11	0.254401	0.329295
COL2A1	5.57463	2.68512e-27		ATP2C2	-3.75573	1.56074e-07		ABHD12	-1.24904	4.7133e-13
COL6A5	2.07489	1.50743e-05		ATP6V0D2	-3.08944	1.08257e-13		ABHD13	0.281208	0.288655
CPXM1	1.55717	1.49947e-06		ATP9A	-1.71529	7.16799e-13		ABHD14A	0.619335	0.015142
CRISPLD1	1.59118	9.0361e-09		AXIN2	-1.64056	0.000640503		ABHD14B	0.457737	0.0162415
CSTF3-AS1	1.50018	0.00915507		AXL	-2.16818	2.31313e-09		ABHD15	-0.0157968	0.937828
CTNNA3	2.14019	0.0419506		B3GNT7	-2.47748	1.21298e-13		ABHD16B	-1.55202	0.328546
CTSG	3.09562	3.06821e-08		BATF2	-1.62771	4.62741e-05		ABHD17A	-0.583753	0.000200735
CTSW	1.62333	9.83639e-07		BCAR3	-1.98251	8.96733e-06		ABHD17B	0.460014	1.17425e-06
CYSLTR2	2.48814	1.51209e-06		BCL2A1	-2.18125	3.21158e-07		ABHD17C	1.04826	0.0449158
DBIL5P	1.96265	0.0272842		BEST1	-1.65946	1.09578e-07		ABHD2	0.36083	0.000469644
DDAH1	2.8521	1.92214e-17		BHLHE41	-4.21721	2.5815e-12		ABHD3	-0.65401	2.23017e-05
DDN	2.32798	4.52232e-05		BIRC7	-2.90666	0.00112477		ABHD4	-0.671634	0.0298544
DEFB1	3.75025	0.00166084		BLNK	-2.68512	9.1043e-09		ABHD5	0.163123	0.528503
DES	1.80636	3.37118e-05		BMP7	-3.86813	0.000244603		ABHD6	-1.30414	3.17739e-19
DLGAP1-AS3	1.8503	0.0497315		BMX	-1.87577	0.00122181		ABHD8	-0.474531	0.00573638
DMC1	1.50173	1.92793e-07		BNC2	-2.91813	1.20807e-11		ABI1	-0.366851	0.031024
DNAH6	2.1413	0.0464787		BRI3	-1.75703	3.45976e-20		ABI2	-0.0413286	0.822341
DNAJC12	1.91089	0.000448321		C10orf35	-1.62594	0.00191692		ABI3	-1.87745	1.72989e-07
DNAJC6	1.53157	0.000638158		C10orf82	-4.56373	4.32626e-05		ABL1	-0.34138	0.00629168
DPP10	2.82003	0.000226004		C11orf45	-2.1603	1.26899e-12		ABL2	-0.533451	6.56835e-05
DPPA4	2.1204	3.61327e-08		C11orf63	-1.58986	0.00146543		ABLIM1	-0.437471	0.406025
DPY19L2P2	2.09504	6.30083e-05		C15orf38	-1.65101	3.621e-18		ABLIM2	-1.81969	0.0997595
DSG2	1.59433	2.25498e-08		C15orf48	-2.87271	1.58794e-07		ABLIM3	-0.604514	0.201626
ECRP	2.9994	8.83493e-07		C16orf89	-3.49961	4.57052e-05		ABO	2.60201	1.87704e-09
EDIL3	3.60953	1.62407e-09		C1QA	-3.49387	1.55172e-15		ABR	-1.22632	3.2716e-08
ELOVL3	1.78542	0.000827952		C1QB	-3.54522	3.46321e-16		ABRACL	0.295519	0.203489
EMID1	2.65413	1.4958e-10		C1QC	-3.1075	2.95896e-18		ABT1	0.210715	0.131434
ENAH	1.70455	2.7132e-07		C1orf127	-2.13317	6.11724e-06		ABTB1	-0.948135	0.000361215
ENPP3	2.061	0.00286634		C1orf51	-2.40374	3.50838e-05		ABTB2	0.0669078	0.925372
EPHA1	1.65486	0.000715926		C1orf54	-1.6507	0.0013006		AC002116.7	0.567517	0.223871
EREG	4.27007	9.97562e-12		C20orf26	-1.82755	0.0267856		AC002398.5	0.968446	0.142207
ERG	2.32575	7.15912e-12		C3	-2.98372	1.50305e-19		AC002454.1	4.52251	9.60966e-12
ESPNL	2.33054	0.0032187		C3AR1	-1.70809	2.29493e-08		AC002480.3	-2.08791	0.000276266
ESRRG	3.12295	0.000387144		C3orf84	-2.84681	0.0151274		AC003102.3	0.531854	0.741879
EYA4	1.96994	0.0303338		C5AR1	-2.61347	2.51417e-13		AC003665.1	1.03904	0.0779826
F2RL2	1.52353	0.00112567		C5orf20	-1.70469	1.1187e-07		AC004019.13	-1.11412	0.101187
FAM211A	1.63888	0.000405802		C6orf222	-2.87145	0.00476959		AC004893.11	-0.488684	0.0445908
FAM57B	1.61272	0.0304193		C9orf106	-2.24687	0.000156351		AC005264.2	-0.302179	0.762891
FAM83A	1.89144	0.00219685		C9orf84	-2.21948	0.0442733		AC005592.2	-1.31481	0.124234
FBLN2	1.64744	0.000124743		CA12	-2.13636	0.0332075		AC005594.3	-1.34149	0.0840609
FBN2	1.69093	3.3248e-07		CABYR	-1.55952	0.00512059		AC006145.4	-0.602257	0.808811
FGF10	3.89709	0.000223089		CACNA1D	-2.00732	1.03126e-05		AC006272.1	-0.175184	0.927057
FGFR3	1.80424	0.00430557		CADM1	-3.15171	1.31093e-07		AC007038.7	0.41376	0.212496
FGFR4	2.54558	3.32168e-16		CALB2	-2.60858	0.00805713		AC007163.6	0.459617	0.783747
FIBCD1	4.70024	2.3647e-08		CALHM2	-1.79623	2.10677e-08		AC007246.3	-0.164188	0.805519
FLT3	1.96639	0.00230455		CAMP	-2.7198	0.0145272		AC007392.3	2.10173	1.79537e-05
FLT4	2.28001	3.61633e-05		CAMSAP2	-2.04375	1.67605e-10		AC007405.4	1.37703	0.215809
FOXJ1	2.57068	0.00236514		CAPG	-2.83461	1.45493e-17		AC007551.3	-0.253992	0.609161
FREM1	1.65805	8.72546e-06		CARD16	-1.90407	7.87769e-09		AC007743.1	1.13773	0.463573
GABRB3	1.8917	0.00035313		CASP1	-1.93771	2.13218e-11		AC007773.2	-0.246012	0.677146
GAL	2.36078	3.40747e-06		CASP5	-2.93897	7.49497e-13		AC007879.2	0.685578	0.544504
GATA6	4.12849	5.40689e-17		CAV2	-1.52031	0.0346891		AC009299.3	2.23033	5.3976e-05
GATA6-AS1	2.44412	0.00304604		CBLN3	-2.34632	2.93274e-08		AC009473.1	0.542848	0.69404
GDF11	2.24787	5.16222e-14		CCDC147-AS1	-1.91361	0.0103024		AC009948.5	-0.129154	0.531103
GFI1	1.80264	1.9858e-10		CCDC42B	-2.66878	3.05769e-07		AC010226.4	-1.78363	0.146174
GLB1L2	3.27439	1.35767e-14		CCDC74A	-2.64939	8.65726e-07		AC010890.1	-3.41037	0.00588592
GLI2	2.33969	0.000444474		CCDC80	-1.56917	0.0049264		AC011747.4	-0.385206	0.461325
GLRB	1.7371	1.22191e-07		CCL13	-2.42996	4.78239e-13		AC011747.7	-0.699566	0.294967
GOLGA8H	1.9229	0.0170888		CCL2	-2.21428	8.83614e-11		AC011899.9	-0.861247	0.518999
GPR63	1.88519	1.28039e-05		CCL22	-3.42777	5.8872e-11		AC016629.8	0.112928	0.810331
GS1-24F4.2	2.95752	5.45014e-06		CCL3L1	-2.50763	1.8038e-05		AC018470.4	1.57913	0.205258
GULP1	1.74289	0.00226705		CCL8	-2.38549	4.7104e-07		AC020571.3	-0.322294	0.620687
GXYLT2	2.09543	1.41853e-12		CCM2L	-1.54109	0.0246412		AC022007.5	-0.633278	0.380074
GYG2	1.59706	6.28397e-08		CCR1	-2.13991	1.04623e-17		AC058791.1	-0.830417	0.00536605
HFM1	2.04551	0.000298538		CCR3	-3.85517	2.71312e-06		AC068831.10	0.648429	0.575975
HLF	3.12533	0.0041232		CCR5	-2.30045	5.82013e-09		AC072062.1	0.892135	0.126988
HOMER2	1.71329	2.40523e-05		CCR6	-1.62916	0.0005167		AC074138.3	-0.145135	0.853276
HOXA10	2.6951	0.00453691		CD14	-3.57994	2.82391e-17		AC074286.1	0.427409	0.210154
HOXA10-AS	2.56898	0.0395432		CD163	-2.95668	2.09005e-12		AC074289.1	-1.54227	0.00014083
HOXB-AS3	3.47744	4.5183e-09		CD163L1	-2.49634	2.90525e-14		AC079145.4	-0.777167	0.721295
HOXB3	1.91832	2.21038e-10		CD177	-3.1026	0.00337354		AC091729.9	0.380344	0.0508952
HOXB5	2.32604	1.57329e-07		CD180	-1.57696	1.86244e-05		AC091878.1	-0.649954	0.717072
HOXB6	3.00243	9.9456e-17		CD1A	-3.84532	7.48291e-13		AC092295.7	-0.245471	0.539067
HOXB7	1.52839	1.07366e-07		CD1B	-3.21515	2.77637e-08		AC093391.2	-0.505795	0.395019
HOXB8	5.90576	1.32368e-25		CD1C	-3.20811	2.63482e-07		AC096559.1	1.36867	0.0662617
HOXB9	5.07125	1.17227e-16		CD1E	-2.59776	0.000389101		AC097500.2	0.705507	0.317332
HPDL	1.60508	0.00290382		CD200R1	-1.55704	1.31242e-06		AC097662.2	-1.08739	0.0769639
HRC	1.61959	0.00308464		CD200R1L	-1.91941	0.0284994		AC098823.3	-0.965752	0.321981
IGFBP7	2.23213	5.42717e-15		CD207	-4.01183	4.42199e-08		AC104653.1	0.721696	0.0709401
IGLL1	2.29042	0.0107407		CD209	-1.83829	0.000340803		AC105760.3	0.171584	0.870247
IGSF10	1.78444	0.000358898		CD22	-2.12278	1.06638e-10		AC137932.6	-0.474239	0.484377
IL12A	3.07443	0.0289718		CD28	-2.94972	1.59982e-09		AC144449.1	0.726593	0.545926
IL12RB2	1.81483	0.0330114		CD300E	-1.78007	3.04829e-10		AC145110.1	-2.89304	0.0509835
IL23R	1.9895	0.00139818		CD300LF	-1.72409	4.45406e-07		AC147651.4	-0.284481	0.349996
ITGA2	1.50787	0.00562406		CD44	-1.55516	1.34227e-12		AC159540.1	-0.546219	0.59421
ITGA8	1.81929	0.00503693		CD59	-1.90527	2.93371e-13		AC226118.1	0.668745	0.488458
ITPKA	1.96773	0.0108147		CD68	-2.17703	7.24251e-15		ACAA1	-0.501029	0.000643328
JMJD1C-AS1	2.07814	0.00212542		CD74	-2.39802	3.70584e-15		ACAA2	-0.350412	0.0291005
KAZN	1.52993	4.63273e-05		CD80	-2.48002	1.43184e-12		ACACA	0.664058	0.137493
KCNE1L	1.86737	0.00464451		CD86	-1.80492	1.20349e-13		ACACB	-0.331145	0.203051
KCNG2	2.26108	0.0243875		CD96	-1.58013	0.0489939		ACAD10	-0.0113291	0.967819
KCNH2	1.74659	7.18704e-07		CDCP1	-3.31446	2.34695e-14		ACAD11	-0.420516	0.420545
KCNK5	1.61169	1.61181e-09		CDH1	-2.66741	1.44517e-07		ACAD8	-0.0155829	0.951908
KCNQ5	2.15518	3.657e-10		CDH11	-2.33724	0.0394623		ACAD9	-0.134488	0.409559
KCNQ5-IT1	2.03612	0.000384503		CDH2	-2.3897	0.0150126		ACADM	0.473185	0.0079636
KIAA1257	2.79746	0.000315957		CDH5	-1.72372	0.000284462		ACADS	-0.0653035	0.75453
KIAA1549	1.57832	1.38192e-10		CEACAM1	-2.47087	0.000824579		ACADSB	0.211161	0.504245
KIF1A	2.07876	0.0401397		CEACAM3	-4.34442	3.00605e-12		ACADVL	0.134252	0.466596
KLHL13	2.12647	3.43642e-14		CEACAM6	-2.12996	0.0081224		ACAP1	-0.23949	0.458937
KREMEN2	2.21851	0.00220803		CEACAM8	-3.26344	0.000294212		ACAP2	-0.375186	0.00332787
LAMC3	2.5642	0.000184958		CELF6	-2.55496	8.70977e-12		ACAP3	-0.205144	0.251188
LCNL1	2.03947	0.013695		CELSR1	-1.69032	1.59167e-05		ACAT1	0.124309	0.61008
LDB3	1.72113	0.0216193		CEP112	-2.50903	1.68772e-10		ACAT2	0.35239	0.176681
LIN28A	1.5892	0.0011784		CFP	-1.73349	1.52336e-10		ACBD3	-0.115352	0.68091
LINC01140	2.50334	7.33087e-18		CH25H	-1.65078	0.0021172		ACBD4	0.255948	0.417906
LOC100128374	2.65787	0.00286428		CHI3L1	-4.0796	4.55085e-14		ACBD5	-0.495312	7.61797e-05
LOC100130872	1.90395	7.55775e-08		CHI3L2	-2.20495	5.45658e-05		ACBD6	0.160299	0.264877
LOC100130899	1.58528	0.0255194		CHST15	-1.93005	7.66898e-06		ACBD7	1.56488	0.123513
LOC100289092	1.60564	0.0300112		CHST7	-1.51664	4.89e-11		ACCS	-0.217152	0.521925
LOC101060400	3.52189	9.20909e-07		CIITA	-2.35247	7.99238e-08		ACCSL	-1.60891	0.0907198
LOC101927030	1.66574	0.0124134		CLC	-1.72416	0.00547581		ACD	0.144979	0.52487
LOC101927681	1.552	0.0141357		CLDN11	-2.0695	0.0452995		ACE	-1.81141	1.00621e-07
LOC101927745	4.31221	7.15578e-07		CLDN7	-2.16915	2.31259e-08		ACER2	-0.203521	0.570232
LOC101927844	2.31631	2.94101e-06		CLEC19A	-3.51227	1.15296e-06		ACER3	-0.636116	0.00700172
LOC101927960	1.86784	4.3684e-05		CLEC1A	-1.99161	0.0047808		ACHE	0.713983	0.120822
LOC101927991	2.00734	0.00281409		CLEC2B	-2.04378	7.08576e-07		ACIN1	-0.0220718	0.881085
LOC101928130	1.95684	0.0237088		CLEC3B	-1.5917	4.30034e-05		ACKR2	0.472499	0.274856
LOC101928548	2.26603	0.00219365		CLEC4A	-2.23597	1.06061e-14		ACKR3	-1.60421	0.585789
LOC101928916	1.61652	0.0481216		CLEC4E	-3.13832	9.88978e-07		ACLY	0.375447	0.030693
LOC101929151	3.19073	0.000122581		CLEC7A	-2.05029	9.32109e-13		ACN9	0.535303	0.00211509
LOC101929354	1.78537	0.0057715		CLIP4	-1.73765	1.15312e-05		ACO1	-0.0673768	0.695655
LOC101929638	2.02208	1.97168e-05		CLMN	-2.45839	5.00537e-08		ACO2	-0.318025	0.00795807
LOC101929918	2.12602	0.018938		CLNK	-1.97236	0.0369537		ACOT1	-0.76096	0.00119522
LOC102723475	2.70227	0.000665038		CMKLR1	-2.6044	1.37462e-18		ACOT11	-0.61026	3.79312e-05
LOC102723539	1.92606	0.00512534		CNIH3	-2.64824	0.000101788		ACOT13	-0.387342	0.00456628
LOC102723544	3.66272	0.000922007		CNTNAP4	-2.47347	0.0433169		ACOT2	-0.838971	3.57742e-05
LOC102723557	2.42028	0.0332215		COL15A1	-3.19187	1.06127e-09		ACOT4	0.179826	0.57319
LOC102723596	2.31326	0.000269217		COL1A2	-2.68636	0.00464319		ACOT7	0.2108	0.563342
LOC102723808	1.79345	0.00157505		COL27A1	-1.68448	0.00226826		ACOT8	-0.0331695	0.883936
LOC102724280	1.5729	1.10689e-08		COL4A1	-1.92959	0.00082786		ACOT9	-0.191731	0.0904662
LOC149134	3.33631	8.30463e-05		COL4A2	-1.97217	0.000143955		ACOX1	-0.260374	0.00986066
LOC400682	2.70013	0.0109037		COLEC12	-2.78413	9.17893e-12		ACOX2	-0.755421	0.170249
LOX	2.287	0.000188448		CPAMD8	-1.85458	6.04889e-05		ACOX3	0.105039	0.556479
LPHN3	1.68413	0.00213404		CPB1	-3.20702	0.0275417		ACOXL	1.57509	0.115715
LPPR3	3.52105	1.53109e-26		CPLX1	-1.94244	0.0110691		ACP1	0.147559	0.0556863
LRG1	1.50631	2.12464e-07		CPM	-1.65205	0.000213884		ACP2	-1.21522	1.31157e-09
LRRC17	1.67696	0.00608663		CPNE4	-1.81843	0.00249157		ACP5	-2.95917	9.27933e-18
LRRN2	2.19241	0.00626277		CR1	-2.22998	1.09497e-05		ACP6	0.227372	0.440342
LTK	2.44267	2.78905e-07		CRIM1	-2.57484	9.63293e-21		ACPL2	0.522074	0.34219
LYPD3	1.963	0.0311734		CRISP3	-3.65546	6.50306e-08		ACPP	-0.419012	0.275758
MAP3K15	1.77764	1.96527e-06		CRISPLD2	-2.29625	3.87952e-05		ACRBP	-0.0889825	0.842103
MATN2	1.71797	3.73512e-05		CRYBB3	-2.87038	0.0482531		ACRC	0.0669265	0.88467
MDGA1	1.86615	0.0010272		CSF1	-1.94083	5.90104e-07		ACSBG1	0.580878	0.566958
ME3	1.69876	2.89046e-06		CSF1R	-2.03173	2.93371e-13		ACSF2	-0.413727	0.174869
MECOM	3.93231	1.99387e-22		CSGALNACT1	-1.58686	0.00117703		ACSF3	-0.256514	0.0774853
MED12L	1.68887	0.000364462		CSRP2	-2.08388	0.00643876		ACSL1	-1.08893	3.9056e-06
MEGF10	2.48081	0.0212106		CSTB	-1.84684	1.37471e-18		ACSL3	-0.874112	0.000198222
MEIOB	2.83964	6.82994e-05		CTSB	-2.68493	2.96841e-15		ACSL4	-0.375172	0.0407617
MEIS2	2.08799	7.47679e-12		CTSD	-2.27185	1.87329e-20		ACSL5	0.350382	0.167332
MFAP4	2.14358	1.56357e-06		CTSH	-2.26419	2.3864e-17		ACSL6	0.86984	0.530844
MGC12916	1.75421	4.83117e-05		CTSK	-1.80697	4.58372e-10		ACSM1	0.188049	0.872677
MGST1	1.69783	3.40539e-15		CTSL	-2.23552	3.831e-13		ACSM3	0.491134	0.355819
MIR10A	3.2434	0.0176929		CTSS	-2.11259	5.90557e-14		ACSM5	-1.55273	0.13988
MIR1537	2.09814	0.0146119		CTSZ	-1.58575	9.46199e-22		ACSS1	-0.0637557	0.812449
MIR3607	2.51834	0.0271362		CUEDC1	-1.75333	5.44975e-12		ACSS2	-0.522272	0.0138932
MIR378I	2.20817	0.00773532		CXCL16	-3.42988	6.40697e-18		ACSS3	-1.35771	0.0067986
MIR4712	2.22435	0.0111755		CXCR1	-1.87755	0.000652081		ACTA1	0.0431205	0.978449
MIR4746	1.9364	0.0460415		CXCR3	-1.89646	0.0102938		ACTA2	0.00437783	0.996729
MIR550A3	2.13521	0.0375618		CYBB	-1.77844	9.25124e-13		ACTA2-AS1	-0.176224	0.883294
MLC1	1.66629	6.01603e-09		CYP17A1	-5.009	6.6066e-09		ACTB	-0.345944	0.083001
MPO	2.66073	3.06698e-11		CYP1B1-AS1	-2.45575	0.00523786		ACTC1	-0.902789	0.371649
MPP2	2.13631	0.0112191		CYP27A1	-4.10278	1.70486e-14		ACTG1	-0.281592	0.153098
MPP7	1.52392	0.00110397		CYP2S1	-1.95394	9.02016e-12		ACTG1P4	-0.958763	0.268009
MRM1	1.93748	0.0365044		CYP4F3	-3.31495	0.00141637		ACTG2	0.585634	0.634803
MS4A3	1.95463	5.0234e-11		CYSTM1	-1.63913	6.18559e-10		ACTL10	-0.302669	0.644887
MSRB3	1.8135	0.0162442		DAB1	-2.83825	0.0115675		ACTL6A	0.754676	0.000121617
MSX1	2.70976	0.000300892		DAB2	-1.59406	3.06288e-08		ACTL8	3.16238	3.82593e-06
MYB	2.51608	8.76904e-18		DAGLA	-1.75248	8.14228e-09		ACTN1	0.112791	0.778588
MYCBPAP	1.74536	0.0115143		DBNDD2	-1.63925	0.0465969		ACTN1-AS1	0.863878	0.273889
MYH14	1.52806	0.00263373		DCLK2	-1.53934	0.000192438		ACTN2	0.692608	0.374633
MYO5B	1.60043	0.00175177		DCSTAMP	-3.72494	6.67202e-06		ACTN4	-0.00890389	0.966315
MYOZ3	2.4602	1.58029e-05		DDIT4L	-3.60403	6.34041e-09		ACTR10	0.0419795	0.857906
NANOS1	2.06471	0.000718349		DEFA3	-2.58011	0.00129996		ACTR1A	-0.321217	0.000736107
NAP1L3	1.93924	0.00324078		DENND2D	-1.63529	2.60123e-19		ACTR1B	0.0576474	0.72241
NCAM2	2.77895	0.00250968		DFNA5	-2.63921	1.32333e-16		ACTR2	0.158925	0.284881
NCR2	5.52545	1.93856e-09		DFNB31	-2.08687	2.6703e-07		ACTR3	0.12757	0.607927
NEO1	1.92667	2.84958e-08		DHRS3	-2.53756	0.000214981		ACTR3B	0.563898	0.00388771
NMNAT3	2.05936	1.5443e-05		DIP2C	-2.90447	9.07411e-16		ACTR5	0.226033	0.250112
NPAS1	1.99973	0.00191351		DKK3	-2.07937	0.0060412		ACTR6	0.217349	0.423254
NPR3	3.05652	2.53085e-09		DLEC1	-1.94114	0.000658104		ACTR8	0.148021	0.0601323
NREP	1.52334	1.57694e-19		DLL4	-2.04437	3.88424e-06		ACTRT3	0.350286	0.492204
OCLN	4.45614	2.57372e-08		DNAH8	-1.51058	0.0346497		ACVR1	-0.279854	0.280466
OLFM3	5.84913	2.43206e-09		DNAJC5B	-3.37734	0.0161396		ACVR1B	-0.677692	1.58362e-05
OR51E1	2.09404	0.0180929		DNASE2	-1.62943	1.83464e-16		ACVR1C	0.268305	0.897319
OSBPL5	1.96088	1.4421e-12		DOC2A	-1.64564	0.000109536		ACVR2A	-0.0675439	0.883963
PALM	2.25109	8.30248e-09		DOCK4	-2.60677	1.92604e-22		ACVR2B	-0.283194	0.290531
PDE10A	2.32472	0.00113954		DPEP2	-1.52066	0.00134574		ACVR2B-AS1	0.308396	0.741394
PDE11A	2.08893	0.0300633		DPRXP4	-1.74265	1.23559e-06		ACVRL1	-2.0829	1.1905e-11
PIEZO2	1.99742	8.0739e-05		DTX1	-4.08597	2.85565e-10		ACY1	0.675037	0.474
PITX2	2.09208	1.85908e-10		DUSP27	-1.56289	0.0123024		ACY3	-0.203911	0.891433
PIWIL3	3.81376	2.56787e-05		DUSP4	-3.22657	6.26906e-12		ACYP1	0.0716984	0.765213
PLA2G3	2.33619	0.000421827		DYSF	-1.54702	8.76613e-06		ACYP2	0.274766	0.303801
PLS1	1.60592	1.76214e-15		EBF4	-2.4805	1.22438e-05		AD000090.2	0.465053	0.158263
PNMA3	3.30157	5.12676e-05		EBI3	-2.6603	2.01447e-11		ADA	0.506064	0.0523449
PODXL2	2.00968	4.70768e-06		ECM1	-2.13093	1.2589e-15		ADAL	0.275179	0.0737469
POLE2	1.54761	3.27064e-08		EDN1	-2.12209	0.00048671		ADAM10	0.241909	0.277941
POPDC3	4.17749	4.32964e-07		EDNRB	-3.24005	1.1779e-09		ADAM11	0.276295	0.609934
PPP1R27	3.51822	1.14622e-09		EGFR	-2.51709	0.00174763		ADAM12	-1.31728	0.00934182
PPP1R3C	2.09076	0.0264819		EGR2	-1.60929	0.011804		ADAM15	0.059019	0.813922
PRSS23	4.01639	2.64369e-06		ELAVL4	-2.80943	0.000353743		ADAM17	-0.255519	0.0892411
PRSS30P	1.55301	0.0319968		EMR3	-2.51137	2.57814e-10		ADAM19	-3.89925	7.10072e-17
PRSS57	2.99729	1.05324e-26		ENG	-1.75097	1.65838e-17		ADAM1A	0.311749	0.387359
PRTG	1.99009	0.000534652		ENPP1	-2.3444	0.0183704		ADAM20	-0.628217	0.446889
PTGDS	2.49475	0.0018149		ENPP2	-1.96278	2.94849e-08		ADAM20P1	-0.0440221	0.979671
PTPLA	1.61203	4.20782e-14		EPAS1	-2.28015	8.84296e-14		ADAM22	2.07775	1.26448e-05
PTPRS	1.58206	2.31535e-07		EPB41L1	-3.28575	2.34778e-10		ADAM23	-2.70852	5.90101e-08
RAB3C	1.54645	0.000119432		EPHA2	-2.08032	2.96055e-08		ADAM28	-1.59595	9.07286e-07
RAB9B	1.61562	0.000913138		EPHA4	-2.68954	9.7136e-11		ADAM32	-0.511817	0.741031
RANBP17	1.95919	7.82009e-07		EPHB2	-2.70448	1.36683e-13		ADAM33	-1.26071	0.0751081
RFX8	1.97722	5.36236e-05		EPHB3	-1.92495	3.38864e-05		ADAM8	-1.28199	0.000149256
RHOXF2	5.9415	1.47043e-13		EPHB6	-2.0583	0.0447301		ADAM9	-1.27106	2.59063e-08
RHOXF2B	4.22623	1.48177e-07		EPX	-3.30735	1.10357e-08		ADAMTS1	2.22828	1.0772e-11
RNU6-10P	2.00656	0.0461753		ERRFI1	-2.14791	4.47184e-06		ADAMTS10	-0.66709	0.174789
RNU7-1	2.27848	0.00983307		ETV1	-2.31977	5.74402e-07		ADAMTS12	-1.23886	0.181877
ROBO3	2.2529	0.000116449		ETV5	-1.90661	8.99345e-15		ADAMTS13	0.277393	0.535802
RP11-115J16.1	1.89864	0.0438497		F5	-1.90428	0.000530242		ADAMTS14	-0.229951	0.746205
RP11-132A1.4	2.14158	0.0016609		FABP3	-1.9165	7.67184e-08		ADAMTS15	-3.26714	0.000663794
RP11-277P12.20	2.46061	0.00380956		FAM111B	-1.87834	0.00600343		ADAMTS17	-1.88522	0.00146633
RP11-439L8.3	3.16051	3.51521e-07		FAM178B	-3.6097	0.00422877		ADAMTS18	-0.317448	0.894489
RP11-439L8.4	4.25506	8.48849e-13		FAM186B	-1.62292	0.00615435		ADAMTS19	0.889166	0.38743
RP11-620J15.3	1.66262	1.57769e-09		FAM198A	-1.73095	0.011992		ADAMTS2	-0.946693	0.464728
RP11-81H14.2	1.54074	0.0183688		FAM198B	-1.65635	1.32702e-07		ADAMTS20	0.649801	0.71037
RP11-81H3.2	2.21305	0.0116854		FAM20A	-4.5739	2.83529e-15		ADAMTS3	0.918344	0.11896
RP13-507P19.2	2.43832	0.00844087		FAM20C	-2.27396	8.96137e-14		ADAMTS4	-0.0697937	0.929338
RP4-639F20.1	1.96851	0.0106821		FAM65A	-1.50722	4.016e-13		ADAMTS5	0.664292	0.5962
RSPO4	1.90579	0.000368416		FAM66C	-1.61736	0.0198068		ADAMTS6	-0.0562077	0.922842
RUNX1T1	2.38452	7.77036e-11		FAM83B	-1.63047	0.00250206		ADAMTS7	-0.331949	0.603338
RXFP1	3.27795	3.11181e-05		FAM90A1	-1.68392	0.00104614		ADAMTS9	-1.81197	0.00963872
SAGE1	1.73289	0.009403		FAR2P1	-2.63351	0.000752713		ADAMTSL1	-3.89838	0.000465271
SAMD11	2.71971	0.020761		FARP1	-3.14582	3.30206e-16		ADAMTSL2	0.239613	0.830347
SAMD13	1.51763	0.000204118		FBLIM1	-3.139	8.1802e-09		ADAMTSL4	-0.756103	0.032848
SAMSN1-AS1	3.14902	0.00123607		FBP1	-2.08901	0.0133652		ADAMTSL4-AS1	-0.760475	0.047851
SCML2	1.84425	2.26739e-17		FBXL2	-1.96938	6.63023e-06		ADAMTSL5	-0.235411	0.551631
SKIDA1	5.59075	4.18486e-87		FBXL7	-3.92774	1.76874e-11		ADAP1	-0.53399	0.00241487
SLC22A16	1.75515	3.86635e-09		FBXO2	-3.63522	3.63961e-09		ADAP2	-2.50714	1.89573e-13
SLC25A21-AS1	1.80941	0.00589385		FBXO32	-1.82653	0.000457173		ADAR	-0.146485	0.212939
SLC27A2	1.82381	2.09995e-10		FBXO44	-1.78808	3.6823e-07		ADARB1	0.620575	0.00399762
SLC2A10	1.60623	2.5082e-05		FCGBP	-4.1979	7.16604e-26		ADARB2	-0.561143	0.233523
SLC35F1	3.33641	1.36672e-05		FCGR1A	-2.56128	1.89989e-13		ADAT1	0.0164143	0.900519
SLC35F2	1.62283	1.58485e-07		FCGR1B	-2.47076	1.25598e-12		ADAT2	0.636163	4.77357e-05
SLC6A1	2.43364	0.000716691		FCGR1C	-3.27503	1.07756e-05		ADAT3	-0.293033	0.414645
SLC6A13	4.67803	5.68629e-10		FCGR2B	-3.40946	3.43757e-12		ADC	-0.0787772	0.927973
SMIM10	1.78938	3.73167e-10		FCGR2C	-3.40854	2.5314e-09		ADCK1	-0.409685	0.0494662
SMIM11	1.5159	0.000800451		FCGR3A	-3.12482	3.11961e-10		ADCK2	-0.873721	3.79162e-06
SMKR1	1.9611	0.00286634		FCGR3B	-5.95183	4.4064e-09		ADCK3	-0.129478	0.683376
SNED1	2.83336	9.374e-05		FCGRT	-1.87641	9.40322e-14		ADCK4	-0.157373	0.422177
SNORD109A	1.68751	0.000957392		FEZ1	-1.63929	8.2414e-06		ADCK5	-0.0567013	0.808424
SNORD116-13	1.5014	2.05043e-06		FFAR4	-2.85444	5.65828e-05		ADCY1	-0.197631	0.85155
SNORD116-14	1.52814	0.00356739		FGD2	-1.74055	7.48962e-11		ADCY10	-0.0363786	0.970895
SNORD116-6	1.73813	0.0338327		FGD5	-3.82295	2.85036e-13		ADCY10P1	-0.366294	0.100049
SNORD119	1.61425	0.0373871		FGD6	-1.75439	2.85036e-13		ADCY3	-0.0809138	0.780602
SNORD20	1.59606	0.0193109		FGFR2	-1.65548	0.00678919		ADCY4	-1.41168	0.000491573
SNORD44	2.14276	0.011175		FGL1	-2.75749	4.60716e-11		ADCY5	1.17014	0.584621
SNORD54	1.72585	0.0389377		FGL2	-1.6359	4.39972e-05		ADCY6	0.74732	0.0726257
SNX32	1.63927	0.00931677		FGR	-1.55808	1.11113e-06		ADCY7	-0.92362	2.24342e-09
SOCS2-AS1	1.52808	0.0144255		FHAD1	-2.81891	9.88675e-06		ADCY8	0.853831	0.381145
SOX18	1.87856	0.0086832		FHDC1	-2.67163	8.25367e-08		ADCY9	0.823037	0.00219486
SP8	3.1889	4.76199e-14		FLJ42351	-1.57627	0.0046164		ADCYAP1	-1.19363	0.189361
SPEG	1.52066	0.0393031		FLRT2	-2.41079	0.000119238		ADD1	-0.106324	0.411893
SPINK8	1.64124	0.02599		FLVCR2	-1.84131	1.0229e-14		ADD2	-1.10099	0.23306
SPSB4	1.74616	0.00458742		FMN1	-2.93703	6.95569e-16		ADD3	0.260167	0.438302
SRL	1.65699	0.0124682		FMNL2	-2.06743	1.00823e-12		ADD3-AS1	1.15217	0.3994
SRSF12	2.04017	4.83326e-06		FNDC5	-2.92893	0.034154		ADGB	-0.925809	0.304066
SSTR2	1.76121	0.00160253		FOLR2	-3.20646	6.71003e-09		ADH5	-0.0103838	0.945874
ST6GAL2	3.27462	0.00113197		FOLR3	-2.66574	0.000191331		ADHFE1	0.172053	0.600096
ST6GALNAC1	1.77937	0.0232368		FOXF1	-2.205	0.0299186		ADI1	-0.284451	0.399687
ST8SIA6-AS1	1.89483	0.00417663		FPR1	-3.14872	1.23054e-12		ADIPOR1	-0.55083	1.14472e-05
STAR	3.06151	9.08662e-20		FPR3	-2.20856	4.2113e-05		ADIPOR2	0.15325	0.28277
STON1	1.90002	3.82611e-11		FRMD4A	-2.05002	6.7855e-13		ADIRF	-0.620481	0.652125
SUGCT	1.83838	0.00691258		FSCN1	-1.61741	3.17448e-06		ADK	0.283114	0.166533
SULT4A1	2.36683	0.000187379		FTH1	-2.01447	1.7023e-21		ADM	-2.25988	2.28848e-06
SVOPL	1.54013	0.00530574		FTL	-1.83936	1.11669e-13		ADM2	-0.0484284	0.956431
SYNGR1	1.99419	5.24367e-10		FUCA1	-2.58866	1.44724e-21		ADM5	0.317455	0.548439
TARP	2.14916	3.50303e-09		FXYD6	-2.02443	4.02533e-07		ADNP	0.301076	0.0145831
TCTEX1D1	1.81265	9.93232e-07		GABRA3	-3.27041	1.86173e-06		ADNP2	0.30962	0.000137335
TENM2	4.99025	4.34102e-06		GADD45G	-1.562	0.000408447		ADO	-0.194862	0.178066
TERT	2.95906	0.000121635		GAL3ST4	-2.36832	1.92545e-06		ADORA1	-2.9738	8.70543e-06
TFR2	1.53435	1.16701e-06		GALNT18	-3.15831	1.18677e-09		ADORA2A	-0.419577	0.62148
TIE1	1.64837	0.00221858		GALNT6	-1.50084	1.80624e-11		ADORA2A-AS1	-0.790664	0.689173
TM4SF1	2.10273	8.55863e-06		GAS6	-1.85096	1.89433e-07		ADORA2B	-0.128748	0.47258
TMEM220-AS1	2.02555	0.00396957		GATA3	-3.32435	6.97111e-13		ADORA3	-2.42949	1.86484e-14
TMEM52	1.67382	0.0165147		GATSL3	-1.56596	0.000687048		ADPGK	-0.12746	0.283243
TMEM72	2.07833	0.000832453		GCNT2	-1.64293	1.44517e-07		ADPGK-AS1	-0.427854	0.40984
TMIGD2	1.92825	0.0236065		GEM	-3.26512	0.00074668		ADPRH	-0.43809	0.0358753
TMSB15A	1.65101	0.0252759		GFRA2	-1.62219	0.0105694		ADPRHL1	-0.326783	0.637505
TNNI3	1.73026	0.000411017		GIMAP1	-2.03018	1.02782e-13		ADPRHL2	-0.468929	0.00601597
TNNT2	1.88182	0.0337424		GIMAP4	-2.69619	2.05051e-06		ADPRM	0.477219	0.0201742
TPTE2P1	4.99152	5.24367e-10		GIMAP7	-2.37042	0.0222345		ADRA2A	0.298857	0.638707
TRGC2	1.8948	6.71905e-06		GIMAP8	-2.20133	6.56582e-14		ADRA2B	-1.57402	0.64001
TRGJP2	2.62927	0.000154592		GLI3	-2.03942	8.63468e-05		ADRA2C	3.26917	0.00384826
TRGV9	1.56467	0.0308598		GLT1D1	-1.54428	0.00105019		ADRB1	1.4623	0.00149363
TRIL	2.76683	0.0076728		GM2A	-2.0726	2.2579e-19		ADRB2	-0.527609	0.0863898
TRPC2	2.06558	5.49094e-06		GNAO1	-2.34436	0.0076394		ADRB3	-1.33193	0.436088
TSLP	2.61722	0.000684126		GNG12	-2.07811	1.423e-08		ADRBK1	0.218091	0.205174
TSPAN12	2.11046	2.97694e-05		GNG2	-1.6217	7.03659e-05		ADRBK2	-0.450316	0.0001289
TTLL7	1.72981	0.000164411		GNGT2	-2.28563	5.85178e-08		ADRM1	-0.135653	0.51435
UGT8	1.90578	0.0191968		GNPDA1	-1.63257	1.98167e-10		ADSL	0.411587	0.0125394
UNC5C	3.00371	5.32358e-06		GOLGA7B	-1.677	1.69627e-05		ADSS	0.128125	0.369898
VIT	2.00202	0.00330488		GPBAR1	-2.27253	7.97348e-07		ADTRP	-3.43986	4.9501e-13
VPS9D1-AS1	1.88313	1.05037e-05		GPNMB	-3.46409	1.89232e-11		AEBP1	2.21788	0.000186305
WASIR2	2.64635	0.0147932		GPR137B	-1.64693	6.35245e-11		AEBP2	0.166191	0.214519
WBSCR17	3.70767	2.8196e-10		GPR150	-2.39258	0.00184919		AEN	0.587096	0.00729832
WT1	1.97073	2.68356e-06		GPR171	-2.25042	0.00551255		AES	-0.432672	0.000179133
XKR5	3.21848	1.39176e-07		GPR34	-2.0192	7.89856e-07		AFAP1	-0.0240185	0.968427
ZBTB16	1.69591	2.15403e-09		GPR4	-2.53024	8.89148e-06		AFAP1-AS1	-0.405891	0.57319
ZBTB9	1.60478	0.0365331		GPR68	-1.90423	9.61031e-08		AFAP1L1	0.00243087	0.998041
ZFPM2	2.36724	4.55118e-18		GPR82	-1.93076	0.000252013		AFAP1L2	0.809381	0.160048
ZNF385D	2.37975	0.0103288		GPR84	-2.38671	1.41998e-13		AFF1	0.152413	0.301469
ZNF488	3.16272	0.000903088		GPRC5B	-2.83888	7.16123e-11		AFF2	1.94871	3.63541e-14
ZNF521	4.10001	1.02262e-50		GPRIN3	-2.80087	1.79618e-14		AFF3	1.00598	0.0531439
ZNF711	1.78146	1.02233e-09		GPX3	-2.8725	3.65375e-25		AFF4	-0.302833	0.00235476
				GREB1	-3.12118	1.75991e-13		AFG3L1P	0.019623	0.931821
				GRID2	-2.93587	0.049588		AFG3L2	0.286068	0.0813174
				GRIN3B	-1.76078	0.00832276		AFMID	0.256818	0.349123
				GRIP2	-2.95364	0.0146792		AFTPH	0.0650286	0.756916
				GRN	-2.04732	1.50174e-21		AGA	0.228426	0.309519
				GS1-259H13.2	-1.67595	0.0366152		AGAP1	-1.13729	0.000212939
				GSG1	-2.02052	0.0292588		AGAP1-IT1	-0.986898	0.0141543
				GUCY2D	-2.1418	0.00864796		AGAP11	-2.44413	3.92967e-05
				GYPA	-2.4447	0.0403194		AGAP2	0.577752	0.0170446
				HAVCR1	-3.07067	0.000345232		AGAP2-AS1	-1.06446	1.2792e-08
				HAVCR2	-2.25496	9.89096e-12		AGAP3	-1.03538	2.41687e-11
				HCAR2	-2.92529	0.000656051		AGAP4	-0.0383576	0.925372
				HCAR3	-2.85539	0.000409156		AGAP5	-0.406558	0.281965
				HCCAT4	-3.01371	0.0086832		AGAP6	-0.0138245	0.964915
				HDAC11	-1.59098	2.33382e-08		AGAP7	0.424421	0.75453
				HFE	-2.79994	2.85036e-13		AGAP9	-0.300916	0.282507
				HK3	-2.43722	9.5449e-14		AGBL2	0.232333	0.754182
				HLA-DPB1	-1.99832	1.18358e-12		AGBL3	0.0340491	0.946648
				HLA-DQA1	-4.65224	9.09958e-11		AGBL5	0.417113	0.0579056
				HLA-DQB1	-3.68203	3.86731e-16		AGBL5-AS1	-1.55464	0.301682
				HLA-DRA	-3.01396	1.70879e-10		AGER	-0.0524597	0.961674
				HLA-DRB1	-3.33375	2.46175e-09		AGFG1	0.0100932	0.952845
				HLA-DRB3	-4.33121	1.7428e-13		AGFG2	0.119422	0.576101
				HMCN2	-2.83336	0.0114884		AGGF1	0.0561125	0.749989
				HMOX1	-2.72625	3.32613e-20		AGK	0.191265	0.170759
				HNMT	-1.60047	8.54423e-10		AGL	0.580527	0.00106823
				HNRNPA3P1	-1.90319	0.0336652		AGMAT	0.638563	0.180356
				HORMAD1	-2.94969	0.00112923		AGO1	0.0928977	0.493193
				HPGDS	-2.46496	1.12603e-06		AGO2	0.0431493	0.782421
				HRASLS5	-1.58019	0.0438923		AGO3	-0.102146	0.593472
				HRH1	-2.57544	6.82782e-07		AGO4	-0.295227	0.0791952
				HRH4	-1.67342	0.00176789		AGPAT1	-0.0433261	0.933849
				HS3ST1	-1.89444	2.69606e-05		AGPAT2	0.0227097	0.91966
				HS3ST2	-6.39213	3.14898e-15		AGPAT3	-0.440111	3.66624e-06
				HSD17B14	-1.94229	1.99172e-15		AGPAT4	-0.749085	7.33457e-05
				HSF4	-2.76174	1.91328e-13		AGPAT4-IT1	-0.981064	0.000354409
				HSPA6	-1.85265	3.38197e-08		AGPAT5	0.802464	1.24222e-06
				HSPA7	-3.58486	1.60366e-08		AGPAT6	-0.161706	0.0441396
				HSPB7	-2.62061	0.0104654		AGPAT9	-1.12096	0.000131286
				HSPB8	-2.73673	0.000117867		AGPS	0.448824	0.00045361
				HTR7	-1.58096	0.000239616		AGR2	-3.18511	0.000150903
				ICAM1	-2.12735	4.96074e-13		AGRN	-0.978279	0.00255487
				IDO1	-2.67066	0.0208361		AGRP	-0.386372	0.881285
				IER5L	-2.24561	1.09565e-16		AGT	0.553744	0.409754
				IFI30	-2.18251	4.27492e-18		AGTPBP1	0.0676783	0.745753
				IFITM10	-2.22304	8.81839e-17		AGTRAP	-0.726617	0.000168086
				IFNLR1	-3.17697	6.12033e-05		AHCTF1	0.585675	8.14683e-09
				IGF1	-4.27186	4.6499e-06		AHCTF1P1	0.417862	0.322153
				IGFBP3	-2.60191	0.00474885		AHCY	0.288938	0.178586
				IGFBP4	-2.73724	2.25074e-10		AHCYL1	-0.147122	0.385504
				IGFBP5	-2.4519	0.00272937		AHCYL2	0.115256	0.548064
				IGLON5	-2.4377	2.50993e-06		AHDC1	-0.593212	0.000317121
				IGSF6	-2.53961	3.20498e-16		AHI1	-0.196914	0.597973
				IKZF2	-1.72839	4.73501e-09		AHNAK	-0.944154	0.00018974
				IL10	-2.77989	1.77696e-16		AHNAK2	-1.77184	7.88631e-09
				IL10RA	-2.24253	2.8017e-16		AHR	-0.354914	0.0248436
				IL12RB1	-2.09657	2.29211e-07		AHRR	-0.512308	0.0101871
				IL17RB	-1.83582	0.0214573		AHSA1	0.427489	0.0121988
				IL18R1	-1.64855	1.74193e-05		AHSA2	0.085802	0.718694
				IL18RAP	-2.51032	3.37549e-09		AHSP	-3.99855	0.00806093
				IL1R2	-2.98681	5.8069e-07		AIDA	-0.125904	0.53344
				IL1RN	-2.08873	2.60515e-12		AIF1	0.0602141	0.884376
				IL22RA2	-4.71012	2.55506e-17		AIF1L	3.01554	4.99951e-10
				IL32	-2.05302	3.23524e-09		AIFM1	0.15068	0.267393
				IL4I1	-1.76983	6.31586e-09		AIFM2	-1.58081	1.25511e-07
				IL6	-1.80789	1.92828e-05		AIFM3	-0.134069	0.710025
				IL7R	-1.93193	5.22441e-09		AIG1	0.668457	0.0190488
				ILDR1	-2.28732	0.0137418		AIM1	-1.52196	9.91757e-12
				INADL	-1.50426	2.65297e-06		AIM1L	-0.489352	0.597389
				INHBA	-2.37971	0.000900948		AIM2	-0.532798	0.778501
				IQCD	-1.89686	0.000498196		AIMP1	0.444512	0.00234667
				IQSEC2	-1.75796	9.69139e-08		AIMP2	0.344955	0.113458
				IRF4	-1.81667	3.38864e-05		AIP	-0.177096	0.260807
				ITGA11	-1.81252	0.0107193		AJAP1	-2.15039	0.447091
				ITGA3	-2.21641	5.52442e-05		AJUBA	-0.399548	0.552675
				ITGAD	-2.82007	3.63961e-06		AK1	-0.128259	0.606341
				ITGAM	-2.71714	1.00786e-10		AK2	1.03208	4.13406e-16
				ITGAX	-2.82828	8.23493e-17		AK3	0.584173	4.99163e-05
				ITGB2	-1.66286	3.80033e-09		AK4	1.39861	0.0029458
				ITGB2-AS1	-2.26623	9.11595e-20		AK5	1.60576	0.0474052
				ITGB7	-2.3934	3.52936e-08		AK7	-1.26695	0.00345305
				JHDM1D-AS1	-1.52012	2.96016e-10		AK8	-1.97723	0.0177821
				JUN	-2.4596	1.2589e-15		AK9	0.237145	0.51849
				KAL1	-3.22735	1.28473e-07		AKAP1	0.725035	0.000909563
				KC6	-1.68444	0.0242936		AKAP10	-0.216164	0.0784599
				KCNJ15	-2.09936	0.000655568		AKAP11	-0.251294	0.184869
				KCNJ5	-4.54283	7.07095e-09		AKAP12	-0.81588	0.0344841
				KCNK13	-1.81977	7.52969e-09		AKAP13	-0.729883	2.54935e-28
				KCNMA1	-4.16458	1.13591e-13		AKAP2	0.358758	0.837982
				KCNQ1	-2.29982	1.87346e-12		AKAP3	-0.880793	0.0282352
				KCNQ3	-2.66001	6.22469e-05		AKAP5	-1.24918	0.0101201
				KCTD12	-2.05182	3.5076e-09		AKAP6	-1.57661	2.55798e-06
				KDR	-1.79183	0.000139194		AKAP7	0.78532	0.00770827
				KIAA0226L	-2.57077	4.53478e-10		AKAP8	0.179136	0.23848
				KIAA0319	-1.75478	0.0284994		AKAP8L	-0.0807389	0.643948
				KIAA1217	-2.06831	1.5033e-16		AKAP9	0.237741	0.118415
				KIAA1244	-2.62815	0.00100177		AKIP1	-0.615367	4.655e-08
				KIAA1614	-2.2835	1.61297e-05		AKIRIN1	0.0355467	0.813387
				KIAA1671	-1.62881	2.08272e-08		AKIRIN2	-0.547337	7.06415e-05
				KIAA2022	-3.06113	9.15637e-06		AKNA	-1.1491	7.22396e-08
				KIF25	-3.01524	0.00528409		AKR1A1	-1.14983	1.76783e-11
				KLF2	-1.61997	0.00231851		AKR1B1	-1.03631	9.98869e-07
				KLF8	-1.75564	6.57814e-11		AKR1B10	-1.00372	0.677495
				KLHDC7B	-2.46181	0.00166423		AKR1C1	1.37794	0.00306709
				KLRC4	-2.77484	0.00281069		AKR1C2	3.68295	3.19477e-07
				KREMEN1	-2.0718	2.58956e-08		AKR1C3	2.1926	0.00663331
				KRT77	-2.53823	0.0218175		AKR1CL1	1.2413	0.0710519
				KYNU	-1.82248	1.6355e-08		AKR1E2	0.230866	0.596617
				L1CAM	-2.74418	4.79113e-08		AKR7A2	-0.0513617	0.759688
				L1TD1	-1.61415	3.21169e-05		AKR7A3	-0.00739872	0.99308
				LAG3	-1.78963	0.0148249		AKR7L	1.16964	0.134284
				LAMA1	-2.76414	5.03886e-06		AKT1	0.259137	0.0672759
				LAYN	-3.00007	0.00162545		AKT1S1	-0.303726	0.00779005
				LBH	-1.81849	0.000140253		AKT2	0.156486	0.19904
				LGALS12	-1.64873	8.30463e-05		AKTIP	-0.507371	0.0117432
				LGALS3	-1.97483	2.90566e-12		ALAD	0.242718	0.0408479
				LGI2	-2.44969	0.00157339		ALAS1	-0.179582	0.578264
				LGMN	-2.83829	8.55269e-14		ALAS2	-1.21927	0.0803882
				LHX2	-4.16943	2.20936e-09		ALCAM	-0.445228	0.166933
				LIF	-2.22568	2.85068e-06		ALDH16A1	-0.199755	0.47335
				LILRA6	-1.77166	0.000760556		ALDH18A1	1.02558	4.20093e-09
				LILRB2	-2.15923	4.06497e-09		ALDH1A1	1.80182	0.0111106
				LILRB3	-2.43233	1.33241e-07		ALDH1A2	-2.62841	2.57293e-05
				LIMCH1	-3.14424	1.72885e-09		ALDH1A3	0.768881	0.680841
				LINC00639	-1.52288	0.0260773		ALDH1B1	1.04642	3.10702e-05
				LINC00656	-2.38935	3.36683e-05		ALDH1L2	0.15187	0.872382
				LINC00840	-3.36916	0.00417145		ALDH2	-0.932804	0.000185418
				LINC00865	-1.63397	0.0109352		ALDH3A1	1.79691	0.166668
				LINC00877	-1.92254	0.00248366		ALDH3A2	0.235874	0.188179
				LINC00890	-1.56426	0.021228		ALDH3B1	-0.727713	0.00739349
				LINC00900	-2.59959	1.37105e-06		ALDH4A1	-0.203859	0.539565
				LINC00942	-1.85528	0.00874878		ALDH5A1	1.44814	5.02179e-12
				LINC00996	-1.96644	1.13752e-08		ALDH6A1	0.242805	0.133133
				LINC01091	-3.87446	1.21555e-07		ALDH7A1	-1.16006	6.23009e-05
				LINC01094	-2.25345	1.18156e-13		ALDH8A1	0.90561	0.418064
				LINC01146	-2.36855	7.43307e-05		ALDH9A1	-0.0910452	0.555852
				LINC01160	-1.80928	3.10867e-05		ALDOA	-0.244162	0.046465
				LITAF	-1.90446	1.35522e-13		ALDOC	0.408565	0.241639
				LOC100129697	-2.71476	0.0151992		ALG1	0.150696	0.499184
				LOC100130520	-2.04463	0.000298381		ALG10	0.592439	2.06791e-05
				LOC100287467	-2.05556	8.75538e-05		ALG10B	0.311044	0.0560987
				LOC100288175	-2.02733	2.23736e-06		ALG11	0.31797	0.224608
				LOC100289473	-1.90074	2.51792e-05		ALG12	-0.500294	0.000401717
				LOC100499489	-2.30729	4.92483e-07		ALG13	0.108985	0.595146
				LOC100505564	-1.68717	0.0370874		ALG14	-0.0708036	0.856563
				LOC100505622	-1.79033	7.81209e-05		ALG1L2	-0.260622	0.803578
				LOC100505798	-2.60502	4.04376e-10		ALG1L9P	0.343111	0.708818
				LOC100506734	-3.10651	0.00266081		ALG2	-0.0343383	0.880657
				LOC100507336	-2.98069	0.00958655		ALG3	0.0642151	0.785343
				LOC100507616	-2.00323	0.0250839		ALG5	0.604651	0.00368506
				LOC100653515	-1.68555	1.4028e-11		ALG6	0.7405	0.0010232
				LOC100996433	-2.07893	0.000195392		ALG8	0.892921	1.17754e-08
				LOC100996724	-2.13252	6.22104e-08		ALG9	0.17857	0.187913
				LOC101060181	-1.64464	0.00220059		ALK	-3.92809	1.75527e-05
				LOC101927029	-1.95968	1.74357e-05		ALKBH1	0.0141299	0.93888
				LOC101927069	-2.09498	0.000613992		ALKBH2	0.48895	0.080593
				LOC101927116	-2.12284	0.0450967		ALKBH3	0.361247	0.0497742
				LOC101927245	-1.96096	0.00337733		ALKBH4	0.09343	0.655944
				LOC101927340	-2.23921	0.0110909		ALKBH5	-0.169499	0.247624
				LOC101927382	-3.68389	0.00284955		ALKBH6	0.00498656	0.980274
				LOC101927414	-4.45354	2.63482e-07		ALKBH7	-0.252414	0.0485807
				LOC101927946	-2.23101	0.0304868		ALKBH8	0.286316	0.1889
				LOC101928004	-1.50194	1.44343e-05		ALMS1	0.220175	0.0703102
				LOC101928101	-3.13322	6.368e-08		ALMS1-IT1	0.0953544	0.894203
				LOC101928123	-1.81269	0.00505783		ALMS1P	-0.158214	0.925372
				LOC101928228	-3.09815	5.10681e-09		ALOX12	0.047059	0.960079
				LOC101928230	-2.34197	8.74046e-09		ALOX12P2	0.520071	0.680709
				LOC101928249	-1.7331	0.00588354		ALOX15	-0.591985	0.248952
				LOC101928343	-1.88018	0.00271247		ALOX15B	-2.58359	0.00553643
				LOC101928389	-2.24146	0.00015125		ALOX15P1	-2.04347	0.247231
				LOC101928555	-4.36936	2.4236e-06		ALOX5AP	-1.35321	4.26786e-07
				LOC101928716	-2.98143	3.00232e-12		ALPK1	-0.446756	0.122952
				LOC101929021	-2.24384	0.00679485		ALPK2	-1.33567	0.175195
				LOC101929296	-2.1487	0.00433494		ALPK3	-0.411701	0.236523
				LOC101929500	-1.83103	0.00245747		ALPL	-0.77038	0.657416
				LOC101929545	-1.67122	0.00358886		ALS2	-0.166387	0.365021
				LOC101929575	-3.6865	1.50665e-05		ALS2CL	-0.165412	0.796453
				LOC101929792	-2.11093	0.0272842		ALS2CR12	-0.536462	0.419379
				LOC101929798	-2.45011	0.046704		ALX1	-0.651014	0.486616
				LOC101929897	-2.89379	0.0259943		ALYREF	0.471633	0.0768343
				LOC101930275	-2.13557	0.0137523		AMACR	0.0304762	0.971664
				LOC102723337	-2.15918	0.0418176		AMBRA1	-0.438954	3.82675e-06
				LOC102723428	-1.61324	0.00142744		AMD1	0.23472	0.215562
				LOC102723569	-1.86163	0.0367998		AMDHD1	-0.111084	0.904247
				LOC102723697	-1.62439	0.00394711		AMDHD2	-1.40231	2.45331e-08
				LOC102723761	-1.97629	0.0206005		AMER1	0.655118	0.00525785
				LOC102723765	-1.74416	0.015546		AMFR	-0.353645	0.0047501
				LOC102723913	-2.27575	0.0198789		AMH	0.554409	0.305007
				LOC102723955	-2.26199	0.0246902		AMHR2	-0.144073	0.816641
				LOC102723996	-1.72021	0.000181474		AMICA1	-1.46928	1.71103e-07
				LOC102724060	-2.32133	1.35872e-05		AMIGO1	1.59166	0.116817
				LOC102724162	-2.69918	0.000376573		AMIGO2	-1.06314	0.00121832
				LOC102724163	-3.33945	0.0102938		AMIGO3	0.502745	0.0479146
				LOC102724250	-1.52437	1.13491e-13		AMMECR1	0.280596	0.321967
				LOC102724297	-1.66189	0.000191662		AMMECR1L	-0.0920331	0.513449
				LOC102724328	-1.9843	0.011095		AMN	1.90667	0.0711918
				LOC102724360	-2.1402	0.000483035		AMN1	-0.294084	0.457918
				LOC102724362	-2.1209	0.0373871		AMOT	-0.251747	0.493576
				LOC102724475	-2.24152	0.00578199		AMOTL1	1.15087	2.92368e-06
				LOC102724571	-2.62363	0.000102418		AMOTL2	-0.420782	0.647506
				LOC102724608	-1.68341	0.000918491		AMPD2	-0.00245496	0.993262
				LOC102724714	-3.08586	0.000122624		AMPD3	-1.58366	1.95192e-09
				LOC102724748	-1.83025	0.00786948		AMT	0.0775628	0.795902
				LOC102724905	-3.25077	0.00673546		AMY2B	-0.116201	0.793071
				LOC102724907	-1.72997	0.00834635		AMZ1	-4.04081	4.48297e-06
				LOC102725035	-2.96853	2.06418e-09		AMZ2	-0.155001	0.281249
				LOC145474	-1.6684	0.0138051		AMZ2P1	0.157585	0.594713
				LOC339192	-1.60333	4.86552e-06		ANAPC1	0.860222	6.21202e-05
				LOC401312	-2.07479	0.0013647		ANAPC10	0.0990844	0.629151
				LOC644086	-1.81327	0.00480419		ANAPC11	0.0237502	0.890987
				LOC645638	-1.7299	0.00345991		ANAPC13	0.0914351	0.583783
				LOC653513	-1.6606	2.0223e-05		ANAPC15	0.131762	0.668261
				LOC653786	-2.90116	0.00283928		ANAPC16	-0.0351284	0.831731
				LOC728637	-2.45798	0.00360319		ANAPC2	-0.187154	0.308762
				LOC729451	-1.57043	0.0354217		ANAPC4	0.201112	0.23812
				LOXL2	-2.34363	0.00266192		ANAPC5	0.664379	4.51053e-09
				LPAL2	-2.48794	0.0242353		ANAPC7	0.536654	0.000174343
				LPAR1	-2.98178	1.32078e-12		ANG	-2.54539	0.000349875
				LPAR6	-1.60865	3.75939e-05		ANGEL1	-0.37649	0.111518
				LPL	-2.19451	0.000404509		ANGEL2	0.258641	0.00605966
				LRIG3	-4.27125	6.90218e-12		ANGPT1	1.27566	0.00026777
				LRP1	-2.79935	1.21362e-13		ANGPT2	1.58835	0.0139089
				LRP1B	-2.7247	0.00308558		ANGPT4	-1.99379	0.0286603
				LRRC25	-2.37798	3.07011e-21		ANGPTL2	-1.51707	0.250995
				LRRC39	-2.16541	2.54164e-05		ANGPTL4	-1.645	0.431345
				LRRC4	-2.2827	1.69286e-09		ANGPTL6	0.263759	0.597509
				LRRN1	-2.93552	2.62737e-06		ANK1	0.319812	0.56836
				LSP1	-2.44782	9.01826e-15		ANK2	-1.64547	2.84728e-09
				LTBP2	-2.23766	1.99001e-07		ANK3	-1.103	0.0312779
				LTF	-4.19738	2.21716e-08		ANKAR	0.148544	0.633072
				LUCAT1	-1.81535	2.16421e-07		ANKDD1A	-1.19284	0.000921976
				LY86	-1.88396	1.57769e-09		ANKDD1B	0.291315	0.842869
				LY86-AS1	-1.57273	0.0419289		ANKEF1	-1.79778	9.21185e-07
				LY9	-1.71865	0.000198967		ANKFY1	-0.520854	1.2673e-07
				LY96	-2.1923	1.34113e-06		ANKH	-2.54146	3.5599e-10
				LYPD6B	-1.89966	0.0352231		ANKHD1	0.292329	0.447657
				LYVE1	-1.70782	0.00323501		ANKHD1-EIF4EBP3	0.266244	0.789619
				MAF	-2.61776	2.20005e-14		ANKIB1	-0.0999288	0.462757
				MAFB	-2.00087	6.89566e-14		ANKLE1	0.916303	0.00615435
				MAFF	-1.87938	5.09992e-09		ANKLE2	-0.0772577	0.61431
				MAML2	-2.00041	2.32638e-13		ANKMY1	-0.0345671	0.905825
				MAMLD1	-1.79834	0.0180929		ANKMY2	0.432626	0.00226432
				MANEAL	-1.86385	0.0004909		ANKRA2	-0.0593419	0.860523
				MAOA	-1.94459	9.10821e-10		ANKRD10	0.0148005	0.938469
				MAP1LC3C	-2.47405	0.0101007		ANKRD11	-0.0373939	0.848559
				MAPK13	-2.37448	6.11645e-13		ANKRD12	-0.409619	0.0812437
				2001-03-01	-2.62283	5.4545e-12		ANKRD13A	-0.0364971	0.704721
				2009-03-01	-1.54956	3.99815e-20		ANKRD13B	0.752819	0.0324069
				MARCKS	-1.9494	8.63884e-17		ANKRD13C	-0.0745255	0.571299
				MB21D2	-1.55769	5.61896e-10		ANKRD13D	-0.141268	0.53821
				MCC	-2.41992	1.16758e-09		ANKRD16	0.43821	0.170941
				MCOLN2	-2.51432	1.46173e-14		ANKRD17	0.140863	0.0953372
				MCOLN3	-1.80707	0.00279111		ANKRD18A	1.50745	0.147036
				MEFV	-1.52611	1.29133e-10		ANKRD18B	2.95791	4.55325e-09
				MEP1A	-1.80608	0.00139436		ANKRD19P	0.236794	0.881421
				MERTK	-1.81402	1.84342e-08		ANKRD22	-0.788788	0.0685093
				METRNL	-1.66665	6.64389e-07		ANKRD23	-0.584227	0.0541471
				METTL7B	-2.39825	1.31998e-05		ANKRD24	-0.716855	0.191909
				MFAP5	-3.19662	0.0169744		ANKRD26	0.289425	0.35738
				MGC16275	-1.51718	0.0117773		ANKRD27	0.474072	2.13953e-05
				MGLL	-1.52934	2.0118e-11		ANKRD28	0.192558	0.35738
				MILR1	-1.78108	7.90799e-11		ANKRD31	1.22346	0.153545
				MIR21	-1.77426	0.00918729		ANKRD32	0.639756	0.00199039
				MIR4802	-1.65524	0.0447223		ANKRD33	-1.91011	0.0399598
				MIR661	-2.09721	0.0277399		ANKRD33B	0.803824	0.026837
				MLPH	-2.98732	3.7872e-08		ANKRD34A	-0.144731	0.843108
				MME	-4.28556	2.41581e-05		ANKRD34B	-2.80403	0.0061244
				MMP12	-2.58589	1.09894e-10		ANKRD35	0.215918	0.656705
				MMP14	-1.59867	5.35745e-15		ANKRD36	0.140998	0.597973
				MMP19	-1.71152	2.33787e-08		ANKRD36B	0.196573	0.502569
				MMP25	-3.13926	2.0495e-17		ANKRD36C	0.206989	0.467337
				MMP8	-3.52178	7.0442e-09		ANKRD37	-0.439678	0.535216
				MMP9	-2.68615	6.84896e-17		ANKRD39	-0.611563	0.0121212
				MOB3B	-1.50019	2.8329e-09		ANKRD40	-0.0329882	0.826247
				MPEG1	-2.0334	1.08824e-07		ANKRD42	-0.537899	0.0134282
				MRC1	-1.79314	7.75169e-07		ANKRD44	-0.768381	0.000233239
				MS4A14	-2.23332	1.86449e-07		ANKRD44-IT1	-0.928056	0.0095373
				MS4A2	-2.39701	0.000668638		ANKRD45	0.214467	0.842064
				MS4A4A	-3.67295	5.85489e-16		ANKRD46	0.516319	0.000513604
				MS4A6A	-2.32907	3.03456e-11		ANKRD49	0.279562	0.131294
				MS4A7	-2.64176	9.01826e-15		ANKRD50	0.182479	0.417262
				MSR1	-2.86419	3.82404e-06		ANKRD52	-0.321899	0.0609854
				MTMR7	-2.67671	8.72874e-05		ANKRD53	0.786883	0.371049
				MTMR9LP	-1.62539	0.00259907		ANKRD54	0.0622293	0.799965
				MTUS1	-1.60121	9.02537e-05		ANKRD55	0.466918	0.205067
				MX1	-1.74009	0.000115493		ANKRD6	-0.782333	0.000987456
				MYCL	-2.00881	8.74046e-09		ANKRD61	0.95907	0.555852
				MYO10	-1.93672	2.30765e-15		ANKRD63	0.341804	0.76326
				MYO1A	-1.67696	7.5287e-05		ANKRD9	-0.845253	7.65341e-05
				MYO1E	-2.11677	2.66819e-12		ANKS1A	-0.486507	0.000123836
				MYO7A	-1.9048	8.61542e-11		ANKS3	0.0487241	0.901363
				MYOF	-1.67552	4.25437e-11		ANKS6	1.06412	0.00175442
				MYOZ1	-1.65154	0.0427692		ANKZF1	-0.141965	0.599979
				MYOZ2	-3.72815	0.0265545		ANLN	0.668184	0.00323964
				N4BP3	-1.53682	0.0108995		ANO10	0.159416	0.352232
				NAALAD2	-2.14391	0.016509		ANO2	-0.376552	0.661396
				NAGS	-2.01954	0.000428167		ANO5	0.310473	0.501289
				NAV1	-2.3982	9.72469e-15		ANO6	-0.165215	0.639224
				NCAM1	-2.12148	0.000127417		ANO7	0.595122	0.0325261
				NCF1	-1.78756	1.65926e-11		ANO8	-0.630729	0.00443597
				NCF1B	-1.81376	5.14166e-08		ANO9	-1.93036	0.00132974
				NCF1C	-1.80386	2.57814e-10		ANP32A	0.413022	0.000257183
				NCF2	-2.11318	7.57071e-21		ANP32A-IT1	-0.229031	0.423915
				NCKAP5	-3.6073	2.71356e-09		ANP32AP1	0.767977	0.211578
				NECAB2	-3.67691	2.22517e-07		ANP32B	0.457212	2.83942e-05
				NEIL1	-2.26657	1.07032e-13		ANP32C	1.50241	0.367381
				NEURL3	-2.75685	0.0154193		ANP32E	0.546943	3.89286e-07
				NEUROG3	-1.90751	0.00390118		ANPEP	-0.95739	3.635e-05
				NHS	-2.03469	5.94619e-11		ANTXR1	-2.35268	8.06559e-06
				NINJ1	-2.01081	4.53955e-11		ANTXR2	-0.722684	0.000695547
				NLGN4X	-3.33177	0.00226432		ANTXRL	0.817582	0.630504
				NOL3	-2.70862	6.29667e-11		ANXA1	-0.539318	0.114288
				NOVA2	-3.31014	0.0387928		ANXA11	-0.733059	6.45086e-15
				NPAS2	-2.1438	0.0226975		ANXA2	-1.51992	1.52149e-10
				NPHS1	-2.87935	0.025294		ANXA2P2	-1.53512	6.34491e-11
				NPL	-1.90619	6.35184e-12		ANXA2R	1.02952	0.00108227
				NQO1	-1.995	1.76118e-09		ANXA3	0.683025	0.0266561
				NRP1	-2.08925	5.57219e-12		ANXA4	-1.38874	4.4849e-10
				NRP2	-3.50902	1.83563e-23		ANXA5	-0.87985	4.31609e-06
				NTNG2	-1.95192	3.82794e-06		ANXA6	-0.843935	0.000169764
				NTRK3	-1.61264	0.0200962		ANXA7	-0.158999	0.04929
				NUAK1	-2.92325	6.84468e-07		ANXA8	0.182659	0.948888
				NUAK2	-2.08088	2.32002e-05		ANXA8L1	-2.19322	0.13742
				NUPR1	-3.72531	1.56698e-13		ANXA9	-0.873407	0.0548017
				OAS1	-1.90813	1.66531e-06		AOAH	-1.34248	3.3242e-09
				OAS2	-1.66657	0.0126297		AOAH-IT1	-2.0782	2.97059e-05
				ODF3B	-1.60557	7.94242e-05		AOC1	-2.1895	4.49502e-11
				OGFRL1	-1.503	8.47338e-11		AOC2	-0.412391	0.363713
				OLFM1	-2.53315	0.0163335		AOC3	0.296686	0.465183
				OLFM4	-1.75263	0.0251884		AOC4P	-0.352149	0.813387
				OLFML2B	-2.57535	5.13252e-16		AOX1	-0.628661	0.716382
				OLFML3	-2.52559	3.01544e-07		AP001258.4	-0.432423	0.348247
				ONECUT2	-2.10008	0.000196585		AP1AR	-0.43616	0.011971
				OPCML	-2.2112	0.0226486		AP1B1	-1.15546	3.55282e-11
				ORM1	-1.51831	0.0437148		AP1G1	0.107141	0.401616
				OSCAR	-2.87875	8.81315e-12		AP1G2	0.0335539	0.847218
				OSCP1	-1.53888	0.000888395		AP1M1	-0.057457	0.661061
				OSGIN1	-1.68361	4.63688e-12		AP1M2	-1.26087	0.207739
				OSM	-2.32539	3.57872e-09		AP1S1	-0.530373	0.000125135
				OTOA	-3.07585	9.66994e-07		AP1S2	-0.630517	0.00406115
				P2RX4	-1.56077	1.8249e-10		AP1S3	0.26025	0.425646
				P2RX7	-1.708	3.57447e-09		AP2A1	-0.203678	0.0296678
				P2RY10	-2.52359	1.09544e-09		AP2A2	-1.35707	8.62862e-09
				P2RY13	-2.4094	1.36576e-07		AP2B1	0.211295	0.0758992
				P4HA3	-2.25297	0.0360963		AP2M1	-0.521396	5.36849e-08
				PADI2	-1.62611	3.30641e-06		AP2S1	-0.758516	8.02935e-07
				PALD1	-1.54431	5.93909e-07		AP3B1	0.0181823	0.918588
				PALLD	-1.7777	0.000946605		AP3B2	-1.47043	0.182605
				PARM1	-2.9986	3.63961e-09		AP3D1	-0.350207	0.00224793
				PARVA	-1.71803	0.000279882		AP3M1	0.0733907	0.642569
				PAX8-AS1	-2.78428	9.25297e-09		AP3M2	-0.458653	0.00512704
				PCDH12	-1.60079	0.00912822		AP3S1	-0.0241925	0.905012
				PCDH18	-2.0705	0.0218979		AP3S2	-0.570706	0.108936
				PCDH20	-1.56927	0.00745751		AP4B1	0.388163	0.00393431
				PCDHA7	-1.68906	0.0150186		AP4E1	0.0199098	0.931455
				PCDHAC2	-3.05241	4.28544e-05		AP4M1	0.12715	0.578674
				PCDHGA10	-1.93955	3.75616e-09		AP4S1	0.427168	0.0770447
				PCDHGA11	-2.31798	1.47487e-09		AP5B1	0.246103	0.355696
				PCDHGA12	-1.88915	0.000362157		AP5M1	-0.0660699	0.756972
				PCDHGB6	-3.24168	3.07011e-21		AP5S1	-0.170576	0.527419
				PCDHGB7	-1.92294	4.24401e-09		AP5Z1	-0.518707	1.14076e-05
				PCDHGB8P	-2.28646	1.92176e-06		APAF1	-0.114055	0.419749
				PCDHGC3	-1.78299	3.93583e-09		APBA1	-2.78227	4.06497e-09
				PCDHGC4	-1.94197	0.000347254		APBA2	1.01428	0.131434
				PCDHGC5	-1.60375	0.00838519		APBA3	-0.185439	0.337494
				PCED1B	-2.47032	2.67442e-15		APBB1	0.0385131	0.960038
				PCLO	-2.03389	4.50172e-09		APBB1IP	-0.122989	0.543031
				PCSK5	-2.18996	2.13274e-05		APBB2	-0.249246	0.377807
				PDCD1LG2	-3.42126	1.12653e-06		APBB3	-1.57748	3.27166e-09
				PDE4B	-2.26202	1.35261e-11		APC	0.124554	0.58387
				PDGFRL	-2.87189	4.24228e-12		APC2	-0.308466	0.771946
				PDK4	-1.61376	8.71813e-05		APCDD1	-1.89454	0.0717528
				PDLIM2	-1.59154	1.34126e-11		APCDD1L-AS1	-0.762599	0.610316
				PDZD2	-1.55022	0.00341357		APEH	0.289515	0.00824135
				PDZD7	-1.95372	0.000239616		APEX1	0.545507	0.00238563
				PER3	-1.65408	7.5093e-10		APEX2	-0.00649678	0.97018
				PERP	-1.82676	0.0102752		APH1A	-0.558511	3.41188e-06
				PGA5	-2.73833	3.98545e-05		APH1B	-0.267552	0.21642
				PGBD5	-3.01625	3.75901e-10		API5	0.377642	0.00211799
				PGLYRP1	-2.46894	0.0109288		APIP	-0.347238	0.00495591
				PI4K2A	-1.70716	9.35792e-18		APITD1	0.472039	0.674235
				PIK3IP1	-1.82922	5.9523e-07		APLF	0.190042	0.47802
				PIK3R5	-1.868	1.8591e-21		APLN	1.10605	0.237982
				PILRA	-2.69582	4.04856e-23		APLNR	-0.359335	0.882196
				PKD2L1	-3.70744	5.40966e-09		APLP1	1.46596	0.0013647
				PLA2G7	-2.48265	1.76214e-15		APLP2	-0.567743	0.0258134
				PLAT	-2.89471	0.000971546		APMAP	-0.424927	0.00591279
				PLAU	-1.71354	5.39338e-09		APOA1	-1.91945	0.315357
				PLAUR	-2.30822	2.99138e-16		APOA1BP	0.269803	0.0987391
				PLBD1	-2.40028	2.51417e-13		APOB	-3.04842	0.288115
				PLCL1	-2.3332	1.12108e-14		APOBEC2	-2.23332	0.404773
				PLD2	-1.93791	7.70429e-15		APOBEC3B	1.15389	3.43204e-07
				PLD6	-1.8385	0.000545402		APOBEC3C	0.33273	0.0120924
				PLEK2	-1.61381	0.000292719		APOBEC3D	1.07419	0.00283991
				PLEKHO1	-1.55647	1.60861e-10		APOBEC3F	0.148926	0.660441
				PLTP	-1.82026	7.09693e-06		APOBEC3G	0.363484	0.123887
				PLXNA1	-1.72077	3.40353e-08		APOBEC3H	0.213564	0.821876
				PLXNA2	-1.94748	6.03776e-12		APOBR	-1.11428	1.37929e-10
				PLXNC1	-3.5726	1.12978e-22		APOC1	-1.99159	1.20593e-06
				PLXND1	-1.95519	1.99172e-15		APOE	-3.33074	2.25453e-08
				PMFBP1	-1.5043	2.82202e-07		APOL1	-0.841621	0.140548
				PNMAL2	-2.31217	6.75817e-05		APOL2	-0.828588	0.000944195
				PNPLA1	-2.01764	4.7229e-05		APOL3	-0.128929	0.878722
				PPFIBP2	-1.82611	2.4786e-09		APOL4	-0.356349	0.0881246
				PPM1N	-2.223	7.80169e-22		APOL6	-0.484796	0.0700318
				PPP1R1A	-3.94903	2.00447e-13		APOLD1	0.980152	0.000159182
				PPP1R3G	-1.81175	0.00398577		APOO	-0.00577421	0.984541
				PRDM1	-1.61084	2.98413e-08		APOOL	0.228141	0.236091
				PREX1	-1.9176	3.75904e-17		APOPT1	-0.321686	0.00490474
				PROCR	-2.39134	1.09045e-10		APP	-0.283498	0.0689349
				PROX1	-2.75041	3.39297e-09		APPBP2	0.0485398	0.826252
				PRSS33	-5.25238	2.28803e-09		APPL1	0.252919	0.0597908
				PRSS41	-3.53075	0.023437		APPL2	-0.937121	3.01888e-05
				PRSS8	-1.59584	0.034783		APRT	0.367686	0.0292444
				PSCA	-1.66903	0.00274619		APTX	0.215165	0.069573
				PTAFR	-1.53873	1.26713e-10		AQP1	0.426438	0.478419
				PTGDR	-3.01731	1.36731e-05		AQP10	0.314211	0.731565
				PTK6	-2.33035	0.0100623		AQP11	-0.0526127	0.962608
				PTPN21	-1.83254	6.1722e-08		AQP2	-0.153127	0.868441
				PTPRE	-1.62888	4.68292e-14		AQP3	1.84745	9.41875e-06
				PTPRO	-1.73401	1.83451e-10		AQP7P1	-0.206133	0.84142
				PVRL4	-2.24399	3.05178e-11		AQP9	-3.23495	1.54192e-06
				PXDC1	-1.99116	1.25088e-11		AQPEP	-0.912349	0.469185
				PXN	-1.76093	1.04373e-12		AQR	0.333042	0.00655603
				QPCT	-1.91895	3.23825e-07		AR	-0.63039	0.0648067
				RAB11FIP4	-1.79759	2.87466e-05		ARAF	-0.218979	0.0956684
				RAB20	-1.62991	1.73502e-08		ARAP1	-0.918095	1.17558e-20
				RAB3IL1	-2.46902	8.12386e-14		ARAP2	-1.87607	2.89935e-09
				RAB42	-2.64699	1.29763e-23		ARAP3	-0.424831	0.0852518
				RAB7B	-1.84641	4.58948e-09		ARC	0.433099	0.649557
				RAPH1	-2.0802	2.4574e-10		ARCN1	0.169377	0.253256
				RARRES1	-2.79597	2.15403e-09		AREG	0.109993	0.901969
				RASA4	-1.99427	4.09304e-05		AREL1	-0.0950384	0.208154
				RASAL1	-3.20968	6.03827e-14		ARF1	-0.311321	0.00370288
				RASGEF1B	-2.20929	4.0381e-10		ARF3	-0.0610319	0.715597
				RASSF4	-2.18336	2.89295e-19		ARF4	0.230891	0.505501
				RBM47	-1.7015	3.39327e-10		ARF5	-0.293272	0.00415165
				RBP1	-3.70323	2.24523e-06		ARF6	-0.303685	0.025728
				RBP7	-2.51838	0.000465691		ARFGAP1	-0.331752	0.198388
				RELN	-2.5449	0.0088245		ARFGAP2	0.0604717	0.691987
				RGL1	-2.03887	4.90302e-13		ARFGAP3	-0.0237674	0.943957
				RGMB	-2.17545	3.84486e-08		ARFGEF1	0.415432	0.00134574
				RGS1	-1.92334	3.66697e-05		ARFGEF2	-0.193013	7.84895e-05
				RHBDF2	-1.74137	4.60022e-13		ARFIP1	-0.192017	0.353807
				RILPL1	-1.92255	4.89e-11		ARFIP2	0.191586	0.0846198
				RIN2	-1.66554	2.38157e-07		ARFRP1	-0.257463	0.0824924
				RNASE1	-3.29255	4.47658e-14		ARG1	-1.58974	0.0324521
				RNASE4	-2.44733	0.000253528		ARG2	-0.264379	0.458987
				RNASE6	-2.25762	4.57177e-14		ARGLU1	0.251731	0.0072614
				RND3	-2.86263	1.12841e-06		ARHGAP1	-0.157834	0.312194
				RNF144B	-2.03519	2.28556e-13		ARHGAP10	-0.339326	0.0593006
				RORA	-2.33706	0.0195014		ARHGAP11A	0.926888	0.194267
				RP11-1008C21.1	-2.9508	0.046209		ARHGAP12	-0.916559	0.000298
				RP11-13A1.1	-3.55339	0.00286513		ARHGAP15	0.8195	1.19672e-06
				RP11-150O12.6	-1.81133	0.0191273		ARHGAP17	-0.548299	2.1722e-05
				RP11-157D23.1	-2.89145	0.00287668		ARHGAP18	-0.288801	0.108063
				RP11-290F20.3	-3.33405	1.89771e-23		ARHGAP19	0.513925	4.70768e-06
				RP11-344B5.2	-1.62577	0.0188894		ARHGAP20	-2.21444	5.63514e-05
				RP11-355N15.1	-2.90918	0.000495754		ARHGAP21	-0.168718	0.704941
				RP11-379B18.5	-2.05665	0.0224099		ARHGAP22	-0.712515	0.000840622
				RP11-426L16.8	-3.06866	0.00777287		ARHGAP23	0.402271	0.659727
				RP11-47I22.2	-2.11643	0.00130801		ARHGAP24	-0.573974	0.107263
				RP11-557H15.4	-1.79074	0.000186305		ARHGAP25	-0.513677	0.000119819
				RP11-65J3.1	-2.59614	2.5667e-17		ARHGAP26	-1.68635	9.0113e-17
				RP11-695J4.2	-2.09497	0.0117972		ARHGAP26-IT1	-1.84654	0.000589915
				RP11-760N9.1	-1.99105	0.00417663		ARHGAP27	-1.32543	0.000125686
				RP11-838N2.4	-3.11115	4.3394e-11		ARHGAP28	1.25098	0.0336106
				RP4-684O24.5	-2.85184	0.0335746		ARHGAP29	-2.05131	0.00191351
				RPGRIP1	-1.66815	0.00498129		ARHGAP30	-1.14231	1.34795e-18
				RPP25	-1.52635	8.97848e-10		ARHGAP31	-1.26231	3.75904e-17
				RRAGD	-1.70818	8.14315e-13		ARHGAP32	0.00699844	0.976359
				RTN4R	-2.41924	5.95939e-05		ARHGAP33	0.323253	0.306161
				RTN4RL1	-4.04144	3.15633e-06		ARHGAP35	-0.122347	0.122118
				RUNX3	-1.98844	2.18472e-09		ARHGAP39	-0.467975	0.478843
				RXRA	-1.79425	1.50657e-22		ARHGAP4	-0.646633	2.35666e-06
				RYR1	-1.92596	1.41723e-13		ARHGAP42	-0.231458	0.37442
				S100A12	-2.16326	0.00172434		ARHGAP44	0.189438	0.798231
				S100B	-2.03412	9.11595e-20		ARHGAP5	-0.0809161	0.768992
				S1PR1	-2.31935	3.84486e-08		ARHGAP5-AS1	-0.190014	0.781945
				SAA1	-2.7943	0.0163678		ARHGAP6	-0.0243058	0.965025
				SAMD4A	-1.65667	1.63605e-07		ARHGAP9	-0.710065	2.42183e-05
				SAMD9L	-1.50517	0.000191024		ARHGDIA	-0.331316	0.113943
				SASH3	-1.63288	1.20532e-12		ARHGDIB	0.0226107	0.934746
				SCIMP	-2.17277	8.30897e-06		ARHGEF1	-0.227271	0.131261
				SCN1B	-2.6804	1.84551e-08		ARHGEF10L	-2.69867	6.72624e-17
				SCUBE1	-2.46135	0.00570168		ARHGEF11	-0.955299	8.48716e-08
				SDC2	-2.74823	5.70303e-14		ARHGEF12	0.413901	0.143741
				SDC3	-2.74872	1.21207e-09		ARHGEF15	1.05717	0.595836
				SDS	-2.22298	0.00128646		ARHGEF16	-0.938423	0.131331
				SECTM1	-2.23859	1.67853e-10		ARHGEF17	0.683899	0.0970617
				SEMA3A	-1.57239	0.000588118		ARHGEF18	-0.0306843	0.879055
				SEMA4A	-1.55361	4.28123e-09		ARHGEF19	0.82676	0.00163035
				SEMA6B	-2.64811	9.07071e-14		ARHGEF2	-0.259925	0.0254329
				SEPP1	-2.00667	3.62666e-06		ARHGEF25	1.06033	0.394679
				2010-09-01	-2.25075	2.56233e-10		ARHGEF3	0.626391	0.0844246
				2003-09-01	-3.14519	3.55076e-10		ARHGEF33	1.1893	0.112627
				SERPINA1	-3.41641	1.57769e-09		ARHGEF34P	-1.02428	0.301679
				SERPINB2	-1.70109	0.000277134		ARHGEF37	-0.721649	0.232328
				SFMBT2	-1.70124	2.06024e-14		ARHGEF39	0.834817	0.000166393
				SFTPD	-2.1216	0.0166631		ARHGEF4	0.573386	0.638262
				SGCE	-1.94121	0.00225504		ARHGEF40	-0.967557	2.74823e-05
				SGK1	-2.06959	4.6878e-11		ARHGEF5	-1.67206	6.98768e-05
				SGK223	-1.99666	2.40771e-12		ARHGEF6	0.517231	1.09007e-05
				SGPL1	-1.61716	5.4559e-10		ARHGEF7	0.237854	0.0480775
				SGPP1	-1.70497	1.44351e-12		ARHGEF9	0.202309	0.145757
				SGSH	-2.28884	9.01826e-15		ARID1A	-0.114418	0.342903
				SGSM1	-3.42493	4.51668e-08		ARID1B	0.0413503	0.727523
				SH3D21	-2.11514	4.69904e-16		ARID2	0.619721	8.16354e-08
				SH3RF3	-2.65818	2.18013e-10		ARID3A	-0.525686	0.000223089
				SHC3	-1.61903	0.0254122		ARID3B	-0.195883	0.242231
				SIGLEC1	-2.94034	3.98493e-11		ARID4A	-0.241875	0.147278
				SIGLEC11	-2.05637	0.00175771		ARID4B	0.0680836	0.703685
				SIGLEC14	-1.56946	6.47627e-08		ARID5A	-0.74756	0.000125961
				SIGLEC15	-2.16219	6.15719e-08		ARID5B	-0.543921	0.0479151
				SIGLEC16	-1.73751	0.00238331		ARIH1	-0.103294	0.595964
				SIGLEC17P	-1.59751	2.44067e-05		ARIH2	0.0876128	0.450782
				SIGLEC7	-2.40634	8.05648e-14		ARIH2OS	-0.293066	0.654448
				SIGLEC8	-2.30554	9.74593e-10		ARL1	0.155689	0.643864
				SIGLEC9	-2.06147	3.46321e-16		ARL10	-0.292784	0.435009
				SIRPA	-1.51917	3.84699e-23		ARL11	-0.608533	0.00670124
				SIRPB2	-1.80609	3.00041e-11		ARL13B	0.14252	0.539652
				SLAMF1	-2.3539	0.00279111		ARL14EP	0.015342	0.95115
				SLAMF7	-2.28712	9.62732e-12		ARL15	0.23774	0.411603
				SLAMF8	-3.04643	3.51091e-15		ARL16	0.278596	0.0460071
				SLC11A1	-3.44046	1.15516e-13		ARL17A	0.115888	0.929155
				SLC12A7	-1.9711	1.67661e-12		ARL17B	0.0519968	0.960761
				SLC12A8	-1.93926	0.000436153		ARL2	0.0278462	0.933773
				SLC15A3	-3.06531	4.94745e-20		ARL2BP	0.113923	0.406574
				SLC16A10	-2.5502	2.92454e-12		ARL3	-0.438336	0.0101001
				SLC16A6	-2.08053	1.3312e-12		ARL4A	-0.0299709	0.933777
				SLC18B1	-1.90564	4.94171e-08		ARL4C	-3.19084	3.54486e-12
				SLC19A3	-2.48058	0.0304625		ARL4D	0.166135	0.772828
				SLC1A3	-2.03196	7.86089e-09		ARL5A	0.172631	0.273889
				SLC22A1	-1.87791	4.5476e-08		ARL5B	0.399652	0.0761239
				SLC22A18AS	-1.77292	0.00393366		ARL6	0.284608	0.457136
				SLC26A11	-2.54534	1.71884e-21		ARL6IP1	-0.123999	0.454155
				SLC27A1	-1.58516	1.5859e-08		ARL6IP4	0.0896057	0.501362
				SLC28A1	-2.98749	0.00702879		ARL6IP5	-0.226811	0.188586
				SLC2A8	-1.67921	1.10783e-15		ARL6IP6	0.156991	0.175456
				SLC35F6	-1.7808	1.7428e-13		ARL8A	-0.722573	2.22423e-09
				SLC37A2	-2.49363	1.0536e-12		ARL8B	-0.132064	0.524541
				SLC43A2	-2.04975	3.12962e-06		ARL9	1.6924	0.329196
				SLC4A8	-1.9222	1.64986e-11		ARMC1	0.2275	0.08144
				SLC6A12	-2.28895	9.87125e-13		ARMC10	0.000803612	0.998176
				SLC6A15	-2.56702	0.000593647		ARMC12	0.938891	0.101164
				SLC7A7	-2.49083	1.37471e-18		ARMC2	-0.307577	0.373281
				SLC7A8	-2.41052	5.13252e-16		ARMC3	-0.0806897	0.949767
				SLC8A1	-2.01462	1.28601e-08		ARMC4	-0.132712	0.932559
				SLC9A7P1	-1.71356	7.17515e-07		ARMC5	0.452688	0.113852
				SLCO2B1	-2.65248	1.94333e-19		ARMC6	0.185676	0.638381
				SLFN11	-1.68566	1.72642e-08		ARMC7	-0.701618	4.97576e-05
				SLIT2	-2.75804	0.000170935		ARMC8	0.719157	3.29213e-05
				SLIT3	-3.39823	7.56532e-14		ARMC9	-1.09799	1.97775e-05
				SMAD7	-1.73893	1.16257e-10		ARMCX1	-0.467373	0.00269073
				SMPD3	-2.06462	1.06609e-08		ARMCX2	-1.96143	0.00012125
				SMPDL3A	-1.54446	0.00110717		ARMCX3	-0.042312	0.861022
				SNX7	-3.68622	4.73915e-07		ARMCX4	0.19117	0.553467
				SOBP	-2.5765	6.88177e-07		ARMCX5	0.192113	0.311583
				SOCS3	-1.9426	3.21649e-08		ARMCX5-GPRASP2	0.731909	0.286655
				SOD2	-1.67695	9.76976e-15		ARMCX6	-0.144957	0.469978
				SORBS3	-2.24945	5.85674e-15		ARNT	-0.0291288	0.861235
				SORCS1	-2.31037	0.0161337		ARNT2	-0.721901	0.709027
				SOWAHC	-2.10082	5.97404e-09		ARNTL	-0.561775	0.000314792
				SOX7	-1.79866	0.00275264		ARNTL2	0.164906	0.535892
				SP140	-3.50397	6.68987e-15		ARPC1A	-0.216348	0.0129416
				SPATA12	-2.19075	0.0350244		ARPC1B	-0.431732	8.34209e-05
				SPATS2L	-1.64564	1.08143e-10		ARPC2	-0.219531	0.0148959
				SPINT1	-1.71166	5.96815e-09		ARPC3	-0.0390873	0.810583
				SPP1	-3.421	1.91201e-14		ARPC4	-0.0769018	0.760386
				SPRED1	-1.62637	5.10496e-08		ARPC5	-0.433909	0.0025726
				SPRY4	-1.73513	8.3346e-06		ARPC5L	-0.0310496	0.892891
				SPTBN5	-3.18693	1.36311e-09		ARPP19	0.224893	0.172345
				SRGAP3	-1.58813	1.03122e-06		ARRB1	-0.226474	0.308538
				SRPX	-1.64379	0.00676258		ARRB2	-1.20597	1.08085e-15
				SRPX2	-2.31288	0.000750588		ARRDC1	-0.0224077	0.923649
				SSPN	-2.23989	4.14052e-06		ARRDC2	-0.655043	4.50659e-05
				ST14	-2.7117	2.48055e-12		ARRDC3	-1.26181	0.0113553
				ST18	-2.74361	6.10514e-11		ARRDC3-AS1	-0.0114736	0.980667
				ST5	-2.24687	8.99345e-15		ARRDC4	-1.15443	0.00525192
				ST6GALNAC2	-2.05978	0.000459748		ARRDC5	-0.387548	0.449691
				ST8SIA1	-3.47004	8.8297e-05		ARSA	-0.871558	7.0177e-09
				STAB1	-2.4146	1.38912e-12		ARSB	0.198554	0.497691
				STAC	-1.56941	0.011918		ARSD	-0.00407641	0.989176
				STAG3	-2.50227	5.3656e-08		ARSG	-0.426543	0.0201628
				STK32B	-1.64748	0.000820206		ARSI	-1.4639	0.339026
				STXBP6	-1.7956	0.0131055		ARSK	-0.000646784	0.998126
				SULT1C2	-5.05902	8.15284e-15		ART4	-0.922251	0.443691
				SYNE1	-1.78696	3.75477e-09		ART5	1.09825	0.54031
				SYT1	-1.56955	0.0202678		ARTN	1.7457	0.0210812
				SYT17	-2.7946	7.29594e-09		ARV1	0.421626	0.00157339
				SYT6	-2.41524	5.43491e-05		ARVCF	-0.849014	0.00502172
				SYTL3	-1.73008	1.70294e-09		ARX	-0.665031	0.62148
				TAGLN	-1.89607	2.3831e-05		ASAH1	-1.24629	1.22841e-07
				TBC1D2	-1.99215	5.58783e-15		ASAH2B	-0.0312564	0.968427
				TBC1D30	-2.26909	8.71622e-12		ASAP1	-0.467204	0.00341357
				TCN1	-1.74968	0.00413523		ASAP1-IT1	-0.412735	0.362534
				TCN2	-2.12443	2.90868e-09		ASAP1-IT2	-0.701722	0.00883934
				TENM3	-2.21201	0.0126438		ASAP2	0.109693	0.829772
				TENM4	-2.16806	0.00239639		ASAP3	0.0452243	0.948579
				TFAP2C	-1.93418	7.46225e-08		ASB1	-0.314982	0.129951
				TFCP2L1	-2.16796	9.25124e-13		ASB12	1.6635	0.173849
				TFEB	-1.9991	2.16294e-13		ASB13	-0.0594182	0.825596
				TGFBI	-2.3402	1.82878e-16		ASB16	0.840148	0.387664
				TGM2	-1.74767	0.000483445		ASB16-AS1	-0.00903128	0.972465
				TGM3	-2.73917	0.000680586		ASB3	0.291788	0.575141
				THSD7A	-2.47381	0.000155226		ASB6	-0.128912	0.490261
				TIFAB	-1.59931	5.39987e-06		ASB7	-0.173477	0.187126
				TIMP2	-1.93632	4.47658e-14		ASB8	-0.0313566	0.883226
				TLDC2	-1.67616	8.59465e-05		ASB9	1.86155	0.01551
				TLR1	-1.72427	2.0419e-09		ASCC1	0.265313	0.0412193
				TLR10	-1.75018	0.00313517		ASCC2	-0.137445	0.228061
				TLR2	-2.18635	1.01734e-13		ASCC3	0.498982	5.7442e-05
				TLR5	-2.26457	1.06758e-07		ASCL2	-1.07087	0.00564442
				TLR7	-2.03741	3.09574e-05		ASCL4	-1.89679	0.353048
				TLR8	-2.42804	1.39643e-08		ASF1A	0.701574	8.60807e-07
				TM4SF19	-1.95618	0.000514218		ASF1B	0.528709	0.0581027
				TMCC3	-3.10854	4.20254e-09		ASGR1	-0.762401	0.00419627
				TMEM132A	-1.6245	0.00404131		ASGR2	-1.33903	0.000144631
				TMEM158	-2.39155	8.19123e-12		ASH1L	0.0532861	0.693375
				TMEM169	-1.91586	6.82144e-13		ASH1L-AS1	0.054842	0.878993
				TMEM176A	-2.32899	6.21527e-05		ASH2L	0.311556	0.00573917
				TMEM176B	-1.71056	0.000846909		ASIC1	-1.94325	2.72004e-09
				TMEM2	-1.60528	8.79946e-07		ASIC3	-0.609417	0.380605
				TMEM236	-1.50533	2.63472e-07		ASIC4	0.283282	0.594323
				TMEM255A	-2.81974	5.71545e-06		ASIP	-2.97068	0.0128931
				TMEM255B	-2.43482	1.44014e-10		ASL	0.201456	0.333983
				TMEM26	-2.15226	1.0104e-07		ASNA1	-0.271864	0.104551
				TMEM37	-2.70061	3.88684e-09		ASNS	0.80021	0.0534163
				TMEM51	-2.24408	5.50879e-18		ASNSD1	0.370967	0.00196667
				TMEM51-AS1	-2.78787	0.000119605		ASPH	-0.686787	0.00836207
				TMEM63C	-2.74508	7.69354e-06		ASPHD1	0.560779	0.534377
				TMEM86A	-2.21244	5.32893e-15		ASPHD2	-0.637748	0.0720508
				TMEM92	-1.64986	0.00062482		ASPM	0.949364	4.72909e-05
				TNFAIP8L3	-2.67438	1.48189e-11		ASPRV1	-0.96176	0.171605
				TNFRSF1B	-1.94598	8.99345e-15		ASPSCR1	-0.104757	0.589933
				TNFRSF21	-2.37777	4.05095e-07		ASRGL1	1.26971	3.52697e-05
				TNFRSF8	-1.76615	3.70615e-05		ASS1	-0.48746	0.414644
				TNFSF12	-2.36155	7.54389e-14		ASTE1	-0.228056	0.333435
				TNFSF15	-2.01729	0.000103326		ASTN2	-0.841855	0.047666
				TNFSF8	-2.80389	0.00274907		ASUN	0.629485	0.000150245
				TNNI2	-2.50406	5.12242e-08		ASXL1	0.203221	0.0507329
				TNRC18P1	-1.80986	0.000125135		ASXL2	-0.188019	0.0319531
				TNS3	-2.26475	1.47591e-23		ASXL3	0.514851	0.680585
				TOX2	-4.29507	5.03254e-10		ATAD1	0.247679	0.0710913
				TPBGL	-2.21005	0.000222222		ATAD2	1.04796	1.57905e-07
				TPCN1	-1.50946	6.77863e-16		ATAD2B	0.237177	0.109375
				TPD52	-1.60269	1.48563e-07		ATAD3A	0.462534	0.1019
				TPPP	-3.87055	2.90478e-11		ATAD3B	0.395893	0.226582
				TPRG1	-1.97588	0.0017655		ATAD3C	1.95629	0.0308995
				TRAF5	-1.55254	2.31535e-07		ATAD5	1.09114	1.29139e-06
				TRDN	-2.80682	0.00992322		ATE1	0.248046	0.127248
				TREM1	-2.75462	6.99631e-07		ATE1-AS1	0.655066	0.35738
				TREM2	-3.17634	3.1952e-14		ATF1	0.00140524	0.993598
				TRIM2	-1.90208	2.99662e-06		ATF2	0.0144194	0.925372
				TRIM47	-2.71843	1.79872e-17		ATF3	-0.591701	0.236523
				TRIM72	-2.59924	0.000694766		ATF4	0.102774	0.745601
				TRPC5OS	-2.06853	0.01551		ATF5	-0.330124	0.283578
				TRPM2	-2.23358	3.10459e-17		ATF6	-0.0103816	0.962181
				TRPM8	-2.82377	1.43765e-07		ATF6B	-0.0861434	0.764415
				TRPV4	-3.03214	1.67021e-08		ATF7	-0.0983072	0.344677
				TSKU	-1.62971	0.00251569		ATF7IP	0.267903	0.257559
				TSPAN10	-2.39369	0.0136037		ATF7IP2	0.316727	0.189128
				TSPAN7	-2.39903	1.06825e-06		ATG10	0.353976	0.0105921
				TTC39A	-1.65467	3.19451e-07		ATG12	-0.354695	0.000924231
				TUBA1A	-1.6399	4.96741e-07		ATG13	0.095497	0.51166
				TUBB2A	-1.90167	5.5076e-08		ATG14	-0.190443	0.214926
				TXLNB	-2.2443	6.02719e-10		ATG16L1	-0.0449614	0.739702
				TYMP	-1.85285	5.77907e-18		ATG16L2	-0.358385	0.375341
				TYROBP	-1.50509	1.82128e-15		ATG2A	-0.19935	0.267106
				UGT1A6	-2.72482	0.0165681		ATG2B	-0.0702178	0.608213
				UNQ6494	-2.35937	0.0482404		ATG3	-0.0570425	0.689831
				VAC14	-1.55856	1.79747e-23		ATG4A	0.248096	0.0954193
				VCAM1	-2.51444	7.53298e-06		ATG4B	-0.184341	0.362648
				VENTX	-2.35502	1.45621e-07		ATG4C	-0.242238	0.259867
				VGLL3	-3.2466	0.00985335		ATG4D	0.115431	0.598087
				VIPR2	-3.0438	0.00240045		ATG5	0.0789429	0.668261
				VMO1	-2.33726	0.0441632		ATG7	-0.78628	6.29773e-07
				VNN2	-3.62461	2.50059e-15		ATG9A	-0.115729	0.659225
				VNN3	-3.20743	2.89401e-06		ATG9B	0.0998287	0.929338
				VSIG4	-3.7417	2.12639e-17		ATHL1	-0.0635045	0.87332
				WDR63	-1.77051	0.00668204		ATIC	0.604943	0.0018875
				WFS1	-2.14292	6.56617e-13		ATL1	-0.271435	0.744191
				WLS	-3.02861	2.5887e-10		ATL2	0.475591	0.00087448
				WNT5B	-1.56169	0.000533027		ATL3	0.185086	0.204107
				WTAPP1	-2.34451	0.000826678		ATM	-0.0544711	0.817935
				XAF1	-1.73761	0.000148766		ATMIN	-0.0399559	0.816688
				XPNPEP2	-2.11239	1.82067e-05		ATN1	-0.378771	0.0371721
				YAP1	-1.80483	0.0336296		ATOH8	-4.04859	9.74325e-14
				ZBTB46	-2.0825	4.07082e-17		ATOX1	-0.961345	3.11154e-12
				ZBTB7C	-1.55028	0.028305		ATP10A	0.113997	0.819156
				ZC2HC1A	-1.6814	2.4275e-11		ATP10D	-1.20922	3.04829e-10
				ZFHX3	-1.87942	1.95237e-13		ATP11A	-0.895334	3.24454e-12
				ZFP36L1	-1.99196	6.8573e-10		ATP11B	0.580905	0.000302587
				ZFYVE28	-2.45186	1.3806e-08		ATP11C	0.172813	0.536587
				ZMIZ1-AS1	-1.99794	7.68711e-05		ATP13A1	-0.163503	0.207377
				ZMYND15	-3.00008	6.51699e-07		ATP13A2	-0.162378	0.566188
				ZNF366	-2.16488	2.2078e-06		ATP13A3	-0.455645	0.0128667
				ZNF462	-1.71408	5.73867e-07		ATP13A4	1.35444	0.052188
				ZNF532	-2.19777	1.89573e-13		ATP1A1	-0.0494674	0.726456
				ZNF703	-1.95246	2.96424e-07		ATP1A1OS	-0.0939575	0.826582
								ATP1A3	0.749254	0.470232
								ATP1A4	-0.944726	0.606526
								ATP1B1	-2.41439	2.1964e-09
								ATP1B2	1.10926	0.0968937
								ATP1B3	0.0614408	0.802281
								ATP1B4	0.429096	0.760125
								ATP2A1	-0.0894744	0.905333
								ATP2A2	0.151666	0.306006
								ATP2A3	0.299531	0.356065
								ATP2B1	-0.794153	0.00287476
								ATP2B2	-0.4012	0.573344
								ATP2B3	2.11519	0.183676
								ATP2B4	-0.33569	0.0997201
								ATP2C1	0.496873	0.161052
								ATP2C2	-3.75573	1.56074e-07
								ATP5A1	0.454418	0.00102249
								ATP5B	0.328573	0.00412192
								ATP5C1	0.418436	0.00401257
								ATP5D	0.126733	0.543641
								ATP5E	-0.590077	0.393643
								ATP5EP2	0.655206	0.691987
								ATP5F1	0.263695	0.120495
								ATP5G1	0.414279	0.0893283
								ATP5G2	0.16821	0.145687
								ATP5G3	0.255083	0.205245
								ATP5H	0.119662	0.443351
								ATP5I	0.0841509	0.753038
								ATP5J	0.4624	0.0128777
								ATP5J2	-0.029859	0.915754
								ATP5L	-0.102427	0.576499
								ATP5L2	0.571043	0.40326
								ATP5O	0.390291	0.0134155
								ATP5S	0.403384	0.08728
								ATP5SL	0.0641709	0.742161
								ATP6	0.215632	0.2811
								ATP6AP1	-0.711676	1.4264e-10
								ATP6AP1L	-0.552068	0.350567
								ATP6AP2	-1.03584	3.66624e-06
								ATP6V0A1	-0.728922	9.58978e-08
								ATP6V0A2	0.655199	3.15047e-05
								ATP6V0B	-0.505342	1.28968e-05
								ATP6V0C	-0.950557	1.13386e-11
								ATP6V0D1	-0.95533	1.28722e-09
								ATP6V0D2	-3.08944	1.08257e-13
								ATP6V0E1	-0.437178	0.010907
								ATP6V0E2	-0.267991	0.468091
								ATP6V0E2-AS1	-0.348975	0.526372
								ATP6V1A	-0.000556321	0.998242
								ATP6V1B2	-0.909817	5.93348e-11
								ATP6V1C1	-0.478761	0.0679989
								ATP6V1C2	1.12073	0.430633
								ATP6V1D	-0.588612	0.000274407
								ATP6V1E1	-0.121271	0.269388
								ATP6V1E2	-0.0183081	0.956618
								ATP6V1F	-0.9061	7.46657e-16
								ATP6V1G1	-0.396324	0.000322058
								ATP6V1H	-0.632931	2.74823e-05
								ATP7A	-0.614237	0.000739253
								ATP7B	0.224867	0.425748
								ATP8	0.609649	0.090893
								ATP8A1	0.373241	0.328541
								ATP8A2	2.90738	2.78821e-10
								ATP8B1	-1.02393	0.107719
								ATP8B2	0.690108	0.0190919
								ATP8B3	0.964945	0.0232042
								ATP8B4	-0.0401859	0.908703
								ATP9A	-1.71529	7.16799e-13
								ATP9B	-0.292629	0.0079636
								ATPAF1	0.133687	0.350058
								ATPAF2	-0.625022	0.000661314
								ATPIF1	-0.0183904	0.880646
								ATR	0.340077	0.148497
								ATRAID	0.0740762	0.653248
								ATRIP	0.442668	0.0767252
								ATRN	-0.131447	0.334777
								ATRNL1	-1.10117	0.0867238
								ATRX	0.242127	0.202615
								ATXN1	-1.1637	3.17448e-06
								ATXN10	0.563944	0.000349875
								ATXN1L	-0.28581	0.000100058
								ATXN2	-0.117221	0.335539
								ATXN2L	0.021358	0.906455
								ATXN3	-0.0522517	0.784261
								ATXN7	-0.0544681	0.711166
								ATXN7L1	-0.0970334	0.51722
								ATXN7L2	0.397437	0.099769
								ATXN7L3	-0.094256	0.398784
								ATXN7L3B	0.086951	0.413663
								AUH	0.0200925	0.950894
								AUNIP	1.06468	9.39745e-06
								AUP1	0.0378898	0.833542
								AURKA	0.565516	0.010924
								AURKAIP1	-0.0547572	0.795538
								AURKAPS1	0.0189061	0.963381
								AURKB	0.39191	0.143423
								AURKC	-1.21469	0.0170688
								AUTS2	0.51075	0.208491
								AVEN	0.21433	0.539565
								AVIL	-1.31555	0.00753734
								AVL9	-0.0353724	0.728294
								AVPI1	-1.22357	0.000242028
								AVPR1A	0.0885384	0.890357
								AVPR2	0.129929	0.914734
								AXDND1	-0.328261	0.80586
								AXIN1	0.0971129	0.709728
								AXIN2	-1.64056	0.000640503
								AXL	-2.16818	2.31313e-09
								AZI1	0.315981	0.257064
								AZI2	0.106737	0.550683
								AZIN1	0.0583418	0.779963
								B2M	-0.799084	6.95708e-05
								B3GALNT1	0.0224661	0.94229
								B3GALNT2	0.439436	0.00751893
								B3GALT6	0.194337	0.212156
								B3GALTL	1.11231	1.5355e-05
								B3GAT3	-0.235096	0.0982995
								B3GNT1	-0.869094	0.00050582
								B3GNT2	-0.320847	0.147953
								B3GNT3	1.39813	0.207433
								B3GNT5	-0.252491	0.479853
								B3GNT7	-2.47748	1.21298e-13
								B3GNT8	-1.00829	0.00193927
								B3GNT9	-0.483322	0.347358
								B3GNTL1	0.587014	0.175489
								B4GALNT1	-2.66231	0.0696573
								B4GALNT3	-0.48207	0.535082
								B4GALNT4	-0.161989	0.942836
								B4GALT1	-0.971047	1.37929e-10
								B4GALT2	0.637509	0.00148296
								B4GALT3	0.0578978	0.711102
								B4GALT4	-0.0283948	0.925175
								B4GALT5	0.190704	0.216295
								B4GALT6	1.59538	1.41832e-15
								B4GALT7	-0.275088	0.0987391
								B9D1	0.398664	0.566529
								B9D2	-0.161323	0.711102
								BAALC	1.5299	0.221726
								BABAM1	-0.015823	0.924799
								BACE1	-0.85418	2.94261e-08
								BACE1-AS	-0.212372	0.580431
								BACE2	-0.544452	0.0531742
								BACH1	-0.169851	0.247417
								BACH2	-0.905608	0.254103
								BAD	-0.317611	0.0470415
								BAG1	0.0298992	0.898044
								BAG2	0.884383	8.29019e-07
								BAG3	-0.611749	8.86711e-05
								BAG4	0.0433133	0.729365
								BAG5	-0.113782	0.481661
								BAG6	0.314444	0.809695
								BAHCC1	1.87436	2.14558e-09
								BAHD1	0.0363894	0.860523
								BAI1	-0.302292	0.535997
								BAI2	-1.32007	0.513701
								BAIAP2	-1.26636	7.33087e-18
								BAIAP2-AS1	-0.821546	2.31535e-07
								BAIAP2L1	-0.217033	0.835662
								BAIAP2L2	0.20598	0.783034
								BAIAP3	-0.115666	0.886714
								BAK1	-0.208782	0.125324
								BAMBI	-0.0139551	0.978337
								BANF1	0.357814	0.0262984
								BANK1	0.528748	0.312194
								BANP	-0.311957	0.0401626
								BAP1	-0.0406654	0.759766
								BARD1	0.315154	0.0191131
								BASP1	0.137036	0.653154
								BATF	-1.00297	0.000177854
								BATF2	-1.62771	4.62741e-05
								BATF3	-0.873679	0.0415919
								BAX	-0.249049	0.0367737
								BAZ1A	0.890976	9.57918e-08
								BAZ1B	0.312637	0.0170865
								BAZ2A	-0.0800447	0.675162
								BAZ2B	-0.201281	0.313888
								BBC3	-0.928515	0.0154335
								BBIP1	0.333498	0.117605
								BBS1	-0.680834	0.000124278
								BBS10	0.306555	0.300408
								BBS12	0.471691	0.132401
								BBS2	-0.151656	0.526344
								BBS4	-0.47748	0.0150662
								BBS5	-1.06303	3.96091e-05
								BBS7	0.0171419	0.942649
								BBS9	-0.310717	0.12716
								BBX	0.0503194	0.814336
								BCAM	0.0821993	0.915583
								BCAN	-0.256751	0.676403
								BCAP29	0.354701	0.0896584
								BCAP31	-0.296659	0.00224708
								BCAR1	-0.0787327	0.872991
								BCAR3	-1.98251	8.96733e-06
								BCAS1	0.156516	0.943192
								BCAS2	0.217276	0.146407
								BCAS3	-0.216659	0.478172
								BCAS4	1.08611	0.339961
								BCAT1	-0.2873	0.177967
								BCAT2	0.0843339	0.742318
								BCCIP	0.66846	0.000185917
								BCDIN3D	0.204639	0.344677
								BCDIN3D-AS1	-0.565962	0.476549
								BCKDHA	-0.123956	0.527419
								BCKDHB	0.917913	2.33382e-08
								BCKDK	-0.389943	0.000882142
								BCL10	-0.386836	0.00310831
								BCL11A	0.490669	0.0348398
								BCL11B	0.960131	0.188553
								BCL2	-0.0888491	0.819904
								BCL2A1	-2.18125	3.21158e-07
								BCL2L1	-0.325078	0.302881
								BCL2L10	0.368947	0.706946
								BCL2L11	0.65986	0.00996783
								BCL2L12	0.281739	0.189878
								BCL2L13	0.197531	0.243053
								BCL2L15	0.225026	0.766131
								BCL2L2	-0.0147442	0.927613
								BCL3	-1.35976	2.36844e-09
								BCL6B	1.48905	0.000243624
								BCL7A	0.601408	0.0116508
								BCL7B	0.054662	0.788239
								BCL7C	-0.255426	0.194497
								BCL9	-0.349142	0.0238784
								BCL9L	-1.13705	8.1256e-13
								BCLAF1	0.665848	1.13048e-05
								BCO2	-0.109454	0.86939
								BCOR	0.144557	0.378901
								BCORL1	0.223755	0.368785
								BCR	0.2281	0.35724
								BCRP3	1.46451	0.000396585
								BCS1L	0.452923	0.0279448
								BCYRN1	-0.197952	0.869132
								BDH2	-0.279584	0.332797
								BDKRB2	-0.30105	0.888134
								BDNF	0.601987	0.519098
								BDNF-AS	0.323505	0.626239
								BDP1	-0.556525	0.210755
								BEAN1	-1.62946	0.249415
								BECN1	0.0332596	0.766663
								BEGAIN	2.01191	1.5747e-08
								BEND2	-1.57159	0.107471
								BEND3	0.350398	0.269803
								BEND4	3.1349	4.35911e-10
								BEND6	-0.320097	0.63414
								BEND7	0.367445	0.511783
								BEST1	-1.65946	1.09578e-07
								BEST3	1.38594	0.0755811
								BEST4	-0.849718	0.309308
								BET1	-0.083877	0.812144
								BET1L	0.271181	0.371013
								BEX1	0.777411	0.126294
								BEX2	0.0475184	0.964734
								BEX4	-0.241008	0.315475
								BEX5	0.394838	0.75453
								BFSP1	1.02993	0.0959099
								BGN	-2.15525	0.597509
								BHLHA15	0.801405	0.749689
								BHLHB9	-0.671329	0.00937789
								BHLHE40	-1.24877	5.03363e-06
								BHLHE40-AS1	1.02056	0.36879
								BHLHE41	-4.21721	2.5815e-12
								BICC1	2.26394	0.000209523
								BICD1	-0.385557	0.0604606
								BICD2	-0.190595	0.0818198
								BID	-0.380112	0.000601299
								BIK	0.958947	0.0228619
								BIN1	-0.764899	0.00284898
								BIN2	0.0446389	0.907188
								BIN3	-0.229734	0.146476
								BIN3-IT1	-0.0797369	0.872706
								BIRC2	0.151243	0.495213
								BIRC3	-0.053351	0.922846
								BIRC5	0.641665	0.00956797
								BIRC6	0.191033	0.141926
								BIRC7	-2.90666	0.00112477
								BIVM	0.559181	0.000832206
								BLCAP	-0.493711	0.000515388
								BLM	1.0041	6.01673e-08
								BLMH	0.916655	7.56532e-14
								BLNK	-2.68512	9.1043e-09
								BLOC1S1	-0.594092	0.014687
								BLOC1S2	-0.23016	0.227417
								BLOC1S3	-0.412349	0.00608777
								BLOC1S4	-0.183833	0.391958
								BLOC1S5	0.606676	0.64338
								BLOC1S6	-0.0124537	0.932974
								BLVRA	-1.10967	1.9271e-06
								BLVRB	-1.18589	2.61875e-08
								BLZF1	-0.0625468	0.803206
								BMF	-1.06661	1.5475e-06
								BMI1	-0.0234137	0.962705
								BMP1	0.986394	1.9022e-05
								BMP10	-1.04486	0.12842
								BMP2	0.130806	0.76602
								BMP2K	-0.258292	0.212664
								BMP4	-0.872612	0.308762
								BMP6	-0.334001	0.576507
								BMP7	-3.86813	0.000244603
								BMP8A	-0.224134	0.844215
								BMP8B	0.0445213	0.928169
								BMPER	-1.42155	0.396303
								BMPR1A	0.371988	0.0444289
								BMPR2	-0.714644	4.87223e-07
								BMS1	0.358932	0.0088818
								BMS1P2	0.360079	0.355807
								BMS1P20	-0.0792059	0.711102
								BMS1P4	-0.194752	0.451937
								BMS1P5	0.394127	0.264842
								BMS1P6	0.016015	0.963777
								BMX	-1.87577	0.00122181
								BNC1	-0.585471	0.696026
								BNC2	-2.91813	1.20807e-11
								BNIP1	0.295112	0.327854
								BNIP2	0.145184	0.415239
								BNIP3	0.111645	0.712188
								BNIP3L	-0.468195	0.0647146
								BNIPL	0.39307	0.424387
								BOC	-1.46424	0.138619
								BOD1	-0.164896	0.483693
								BOD1L1	-0.0646949	0.61972
								BOK	-0.499319	0.14278
								BOLA1	0.084016	0.785221
								BOLA2	0.562019	0.00877618
								BOLA3	0.351783	0.199619
								BOLA3-AS1	0.271537	0.586034
								BOP1	0.782835	0.00982513
								BORA	0.913198	2.46943e-07
								BPGM	-0.149127	0.560875
								BPHL	-0.681292	0.00573638
								BPI	-0.368009	0.559349
								BPIFB3	0.968611	0.215247
								BPIFB4	-0.110367	0.912073
								BPNT1	0.040442	0.805494
								BPTF	0.0682359	0.520451
								BRAF	0.259701	0.00257896
								BRAP	0.0513266	0.737545
								BRAT1	-0.20656	0.366241
								BRCA1	1.02742	6.17395e-05
								BRCA2	0.85422	0.000316105
								BRCC3	0.00125723	0.996949
								BRD1	-0.0262643	0.88277
								BRD2	-0.218324	0.449372
								BRD3	0.317464	0.0750514
								BRD4	-0.254187	0.0211906
								BRD7	0.34542	0.00010294
								BRD8	0.210346	0.156656
								BRD9	0.0162085	0.938618
								BRE	0.0368467	0.840457
								BRE-AS1	-0.283825	0.80181
								BRF1	-0.161101	0.257931
								BRF2	-0.0111774	0.970898
								BRI3	-1.75703	3.45976e-20
								BRI3BP	0.297412	0.312662
								BRICD5	-0.486919	0.129545
								BRIP1	1.10291	1.93057e-06
								BRIX1	1.05932	1.60197e-11
								BRK1	-0.0414948	0.712703
								BRMS1	-0.243508	0.225686
								BRMS1L	0.474904	0.0305157
								BROX	-0.165351	0.259865
								BRPF1	-0.102137	0.578515
								BRPF3	-0.300692	0.0856299
								BRSK1	0.562343	0.267935
								BRSK2	0.115163	0.930334
								BRWD1	0.165791	0.393767
								BRWD1-AS1	0.306641	0.838079
								BRWD3	0.560709	8.52698e-06
								BSCL2	-0.0555374	0.883562
								BSDC1	-0.290729	0.207288
								BSG	0.222522	0.123087
								BSN	-0.0892929	0.922842
								BSN-AS2	0.241598	0.878486
								BSPRY	2.27279	5.35813e-07
								BST1	-0.389276	0.226132
								BST2	-1.19981	8.0739e-05
								BTAF1	0.288168	0.238032
								BTBD1	0.0477801	0.759411
								BTBD10	-0.0480562	0.82057
								BTBD11	-0.45357	0.529093
								BTBD19	-0.843225	0.00129197
								BTBD2	-0.122335	0.56836
								BTBD3	0.163006	0.325557
								BTBD6	-0.209908	0.386291
								BTBD8	-0.00503427	0.994967
								BTBD9	-0.122747	0.571694
								BTD	-0.0944939	0.576499
								BTF3	0.63304	2.06127e-10
								BTF3L4	-0.118057	0.54681
								BTG1	0.0999867	0.782206
								BTG2	-0.88449	8.63468e-05
								BTG3	0.216517	0.35632
								BTK	0.213451	0.399029
								BTLA	0.50961	0.719401
								BTN2A1	-0.716367	8.29547e-07
								BTN2A2	-0.558967	0.0635021
								BTN2A3P	-0.569981	0.178912
								BTN3A1	-0.299692	0.568094
								BTN3A2	0.469931	0.0977157
								BTN3A3	-0.320566	0.711264
								BTNL3	-0.445907	0.797082
								BTNL8	-1.47271	0.0310672
								BTRC	-0.320785	0.0204809
								BUB1	0.788577	3.95684e-06
								BUB1B	0.766804	0.000267773
								BUB3	0.411841	6.54872e-06
								BUD13	-0.037665	0.867369
								BUD31	-0.0780022	0.542779
								BVES	-0.251062	0.468255
								BVES-AS1	1.12704	0.461801
								BYSL	0.574407	0.0157875
								BZRAP1	1.90698	5.67543e-05
								BZRAP1-AS1	0.499933	0.247868
								BZW1	0.452592	0.00484546
								BZW2	0.909374	1.39764e-11
								C10orf10	-0.396924	0.449852
								C10orf105	-1.10361	0.455888
								C10orf107	1.46741	0.000388776
								C10orf11	-0.0218168	0.945143
								C10orf111	0.829507	0.577533
								C10orf118	-0.277034	0.186294
								C10orf12	0.165792	0.306997
								C10orf128	-1.16983	0.000306455
								C10orf131	-0.00605957	0.996254
								C10orf2	0.748728	0.00471905
								C10orf25	1.17045	0.000476407
								C10orf32	-0.165282	0.636278
								C10orf35	-1.62594	0.00191692
								C10orf54	-0.774811	0.000155792
								C10orf55	-1.17769	0.103134
								C10orf71	-0.815629	0.442139
								C10orf71-AS1	-0.800285	0.664527
								C10orf76	-0.247122	0.00904137
								C10orf82	-4.56373	4.32626e-05
								C10orf88	0.471636	0.0206653
								C10orf91	0.352468	0.618237
								C10orf95	-0.156043	0.85822
								C11orf1	0.357254	0.280644
								C11orf21	0.235349	0.570174
								C11orf24	-0.384164	0.018938
								C11orf30	0.0434887	0.809695
								C11orf31	-0.0213638	0.924265
								C11orf35	0.342356	0.68702
								C11orf45	-2.1603	1.26899e-12
								C11orf48	0.496112	0.0314372
								C11orf49	-0.0205109	0.931233
								C11orf54	-0.120741	0.704941
								C11orf57	0.262248	0.0301393
								C11orf58	0.0676443	0.54676
								C11orf63	-1.58986	0.00146543
								C11orf65	0.951134	0.270388
								C11orf68	-0.401001	0.0289894
								C11orf71	0.348163	0.0494611
								C11orf73	0.315254	0.0146601
								C11orf74	0.405958	0.0319353
								C11orf80	-0.433337	0.086727
								C11orf82	1.06007	0.00062495
								C11orf83	0.122991	0.659727
								C11orf84	0.139329	0.600129
								C11orf87	-0.924098	0.379737
								C11orf94	-1.07848	0.20565
								C11orf95	1.11684	2.77923e-08
								C11orf96	-0.0348382	0.96217
								C12orf10	-0.24572	0.173849
								C12orf23	0.0901513	0.859396
								C12orf29	0.761319	5.73381e-07
								C12orf39	0.260557	0.788296
								C12orf4	-0.0518514	0.861564
								C12orf43	0.124359	0.607108
								C12orf44	-0.162133	0.471377
								C12orf45	0.325912	0.196229
								C12orf49	-1.08457	3.02093e-10
								C12orf5	-1.43867	3.02309e-06
								C12orf57	0.365619	0.142048
								C12orf60	0.649155	0.194007
								C12orf61	-0.186972	0.742142
								C12orf65	0.228757	0.216635
								C12orf66	0.425653	0.029657
								C12orf73	0.257653	0.342776
								C12orf75	-0.363631	0.379007
								C12orf76	-0.285023	0.359584
								C12orf79	0.292077	0.872645
								C14orf1	-0.103401	0.637166
								C14orf119	0.0470688	0.773577
								C14orf132	-0.269238	0.71228
								C14orf159	-0.0856686	0.698285
								C14orf166	0.380473	0.000368485
								C14orf169	-0.107415	0.524364
								C14orf178	1.0346	0.294458
								C14orf182	-0.189796	0.821876
								C14orf183	-0.0189738	0.980075
								C14orf2	0.397601	0.0357485
								C14orf28	-0.136394	0.780932
								C14orf37	1.2197	0.0031967
								C14orf79	-0.1287	0.748011
								C14orf80	0.00907244	0.983364
								C14orf93	0.323717	0.131523
								C15orf26	1.63988	0.017001
								C15orf37	-0.448739	0.038743
								C15orf38	-1.65101	3.621e-18
								C15orf39	-0.438088	0.00172443
								C15orf40	-0.0328284	0.884021
								C15orf41	0.303751	0.067052
								C15orf48	-2.87271	1.58794e-07
								C15orf52	-0.232933	0.665287
								C15orf53	0.59033	0.383764
								C15orf54	0.490645	0.527521
								C15orf56	-0.327597	0.881531
								C15orf57	-0.297266	0.0816287
								C15orf61	0.460293	0.114294
								C15orf62	0.11912	0.897319
								C15orf65	-0.0739077	0.964312
								C16orf13	0.47253	0.0154698
								C16orf46	0.150075	0.727819
								C16orf52	-0.165356	0.590832
								C16orf54	0.5158	0.0460415
								C16orf58	0.0980844	0.777237
								C16orf59	0.697539	0.081622
								C16orf62	-0.364143	7.75169e-07
								C16orf70	-0.725766	3.83887e-10
								C16orf71	0.386617	0.670145
								C16orf72	-0.105594	0.49716
								C16orf74	2.0398	0.000806032
								C16orf80	0.314921	0.0102993
								C16orf86	0.163218	0.753993
								C16orf87	0.122227	0.590184
								C16orf89	-3.49961	4.57052e-05
								C16orf91	0.304323	0.195404
								C16orf93	0.531358	0.0893283
								C16orf95	-0.1249	0.712966
								C16orf96	-0.18759	0.791422
								C16orf98	-0.191609	0.714877
								C17orf100	-0.148929	0.87946
								C17orf103	-1.06675	0.0001416
								C17orf104	0.181477	0.71037
								C17orf105	0.121997	0.935725
								C17orf107	0.375337	0.807306
								C17orf51	-1.09565	0.000800451
								C17orf53	0.269443	0.280331
								C17orf58	0.587917	0.013343
								C17orf59	-0.627365	0.00101587
								C17orf62	-0.584008	2.70792e-07
								C17orf64	0.776472	0.26976
								C17orf67	-0.31644	0.280866
								C17orf70	-0.00283223	0.989929
								C17orf72	-0.219235	0.816764
								C17orf75	0.0732134	0.757715
								C17orf80	0.41153	0.00194665
								C17orf85	0.528512	1.67192e-07
								C17orf89	0.584858	0.0361996
								C17orf97	-0.573291	0.324843
								C17orf99	0.167644	0.888736
								C18orf21	0.27561	0.0996019
								C18orf25	0.164089	0.206115
								C18orf32	-0.378499	0.626925
								C18orf54	0.605911	0.000130549
								C18orf56	0.892385	0.0127487
								C18orf8	0.317684	0.00112076
								C19orf10	-0.0314739	0.865965
								C19orf12	-0.512688	0.000128234
								C19orf18	-0.0923039	0.88467
								C19orf24	-0.252388	0.33161
								C19orf25	-0.192384	0.359432
								C19orf26	-0.763295	0.00462489
								C19orf33	-0.53199	0.575975
								C19orf35	-1.40947	1.89886e-07
								C19orf38	-0.894352	0.000785854
								C19orf40	0.272876	0.296898
								C19orf43	0.0226028	0.923846
								C19orf44	0.0808756	0.83486
								C19orf45	-0.169754	0.925962
								C19orf47	-0.167505	0.296468
								C19orf48	0.679364	0.00629634
								C19orf52	0.0533808	0.76633
								C19orf53	-0.0658363	0.727811
								C19orf54	-0.149545	0.5127
								C19orf55	0.0254269	0.908906
								C19orf57	0.500053	0.265317
								C19orf59	-0.703455	0.11629
								C19orf60	-0.391269	0.0144408
								C19orf66	-0.704321	0.000661722
								C19orf68	0.0728953	0.776114
								C19orf69	0.697495	0.724232
								C19orf70	-0.0602346	0.816322
								C19orf71	-0.149717	0.755537
								C19orf73	0.660252	0.296468
								C19orf77	2.46968	1.84044e-05
								C19orf81	0.44265	0.396883
								C19orf82	0.605834	0.00643967
								C19orf83	-0.168047	0.672559
								C19orf84	-0.212777	0.791299
								C1D	0.163941	0.551417
								C1GALT1	-0.18677	0.324945
								C1GALT1C1	0.334691	0.145731
								C1QA	-3.49387	1.55172e-15
								C1QB	-3.54522	3.46321e-16
								C1QBP	1.00801	1.22132e-05
								C1QC	-3.1075	2.95896e-18
								C1QTNF3	0.290213	0.680803
								C1QTNF3-AMACR	-0.160105	0.892561
								C1QTNF4	0.79239	0.440881
								C1QTNF6	0.460838	0.281278
								C1QTNF9B-AS1	-1.31207	0.13755
								C1R	-0.228583	0.745157
								C1RL	0.173757	0.447521
								C1RL-AS1	0.655978	0.00158396
								C1S	0.236198	0.652018
								C1orf101	0.502738	0.608122
								C1orf105	0.369473	0.743201
								C1orf106	1.15686	0.0875184
								C1orf109	0.419136	0.0231996
								C1orf112	0.417577	0.0639961
								C1orf115	-0.309514	0.696324
								C1orf116	-0.51758	0.391403
								C1orf122	-0.63477	0.000147076
								C1orf123	0.386733	0.0026695
								C1orf127	-2.13317	6.11724e-06
								C1orf131	0.334849	0.0436535
								C1orf141	2.58869	0.100004
								C1orf145	-0.124469	0.88467
								C1orf159	0.0441957	0.889401
								C1orf162	-0.480639	0.0193642
								C1orf167	-1.87019	0.104682
								C1orf174	0.0339796	0.847561
								C1orf186	-1.47637	0.000217172
								C1orf189	-0.838394	0.535494
								C1orf198	-0.24723	0.403161
								C1orf200	0.01269	0.98617
								C1orf204	-0.429972	0.652049
								C1orf21	-1.29129	4.7229e-05
								C1orf213	-0.242352	0.709674
								C1orf216	-0.10319	0.689629
								C1orf220	0.67026	0.204208
								C1orf226	0.495597	0.309923
								C1orf227	0.728704	0.644717
								C1orf228	1.79182	5.9994e-10
								C1orf229	-0.862583	0.617721
								C1orf233	0.182963	0.626306
								C1orf27	0.0566227	0.779117
								C1orf35	0.0465229	0.851125
								C1orf43	-0.0999874	0.241151
								C1orf50	-0.00687933	0.971075
								C1orf51	-2.40374	3.50838e-05
								C1orf52	0.0400523	0.867328
								C1orf53	-0.028623	0.973186
								C1orf54	-1.6507	0.0013006
								C1orf56	0.0971608	0.837569
								C1orf61	1.48731	0.0175295
								C1orf63	0.135178	0.450392
								C1orf74	0.0431607	0.882196
								C1orf85	-1.34112	4.2137e-15
								C1orf86	-0.20072	0.167656
								C1orf95	1.20714	0.322639
								C20orf112	-0.08002	0.700776
								C20orf166-AS1	1.8339	0.433025
								C20orf194	-0.693643	1.23559e-06
								C20orf195	-0.495185	0.734345
								C20orf196	0.243808	0.283632
								C20orf197	-0.467064	0.153684
								C20orf203	0.55119	0.240489
								C20orf24	-0.39236	0.0379648
								C20orf26	-1.82755	0.0267856
								C20orf27	-0.117021	0.743399
								C20orf96	-0.15802	0.515095
								C21orf119	-0.260278	0.623122
								C21orf2	-0.213219	0.308526
								C21orf58	0.359307	0.124841
								C21orf59	0.331571	0.0433319
								C21orf67	-0.0936356	0.803766
								C21orf90	0.175424	0.860698
								C21orf91	0.766661	0.000155499
								C21orf91-OT1	0.738066	0.499032
								C22orf24	0.825995	0.366474
								C22orf29	0.0586679	0.835494
								C22orf34	0.232153	0.691614
								C22orf39	0.0969786	0.478859
								C22orf42	-0.352576	0.849446
								C22orf43	-0.411067	0.545926
								C22orf46	0.080551	0.71355
								C2CD2	-1.05599	0.000482268
								C2CD2L	-0.817722	5.01834e-11
								C2CD3	-0.0889355	0.602643
								C2CD4C	0.612336	0.689486
								C2CD5	-0.156681	0.400654
								C2orf15	-0.723405	0.498097
								C2orf16	1.32372	0.274247
								C2orf42	0.0542838	0.785844
								C2orf43	0.32052	0.044989
								C2orf44	0.386419	0.0608796
								C2orf47	0.136836	0.455717
								C2orf48	0.424894	0.479758
								C2orf49	0.111356	0.470664
								C2orf61	-0.46634	0.647402
								C2orf62	-1.53606	0.062907
								C2orf66	-1.20521	0.475972
								C2orf68	0.185424	0.176457
								C2orf69	0.176435	0.337168
								C2orf74	0.241732	0.425406
								C2orf76	0.4776	0.0104127
								C2orf81	0.278461	0.735005
								C2orf82	-0.271697	0.784345
								C2orf88	0.815775	0.111711
								C3	-2.98372	1.50305e-19
								C3AR1	-1.70809	2.29493e-08
								C3orf14	-0.172871	0.764679
								C3orf17	0.26535	0.0242311
								C3orf18	-0.208463	0.643088
								C3orf20	0.199174	0.753327
								C3orf27	-0.122044	0.87541
								C3orf33	0.610629	0.029727
								C3orf35	-0.653398	0.125419
								C3orf38	0.148506	0.350074
								C3orf52	0.663462	0.345578
								C3orf55	1.21966	0.0904304
								C3orf58	0.283068	0.0393426
								C3orf62	-0.190832	0.401171
								C3orf67	-0.222914	0.686907
								C3orf70	0.592669	0.0646545
								C3orf80	3.94074	8.1256e-13
								C3orf84	-2.84681	0.0151274
								C4orf21	1.0604	3.56297e-08
								C4orf27	0.530705	0.0111222
								C4orf29	0.508819	0.00136896
								C4orf3	0.168602	0.301998
								C4orf32	0.693386	0.00012451
								C4orf33	0.233486	0.231312
								C4orf36	-0.123247	0.883108
								C4orf46	1.1834	3.44461e-12
								C4orf48	-0.420752	0.228409
								C5	0.259952	0.375698
								C5AR1	-2.61347	2.51417e-13
								C5AR2	-1.46563	7.35326e-07
								C5orf15	-0.087768	0.499026
								C5orf20	-1.70469	1.1187e-07
								C5orf22	-0.077179	0.672743
								C5orf24	0.147268	0.277503
								C5orf27	-1.56068	0.282215
								C5orf28	0.279002	0.32091
								C5orf30	0.157227	0.586062
								C5orf34	0.287347	0.308166
								C5orf42	0.0786751	0.789049
								C5orf45	-0.426346	0.17023
								C5orf51	0.0345994	0.900284
								C5orf54	-0.0501333	0.927057
								C5orf55	-0.234982	0.413663
								C5orf56	-0.00269581	0.997878
								C5orf63	0.449403	0.206838
								C5orf64	-2.66489	0.281965
								C5orf66	-1.04346	0.3994
								C6orf1	-1.15125	1.69935e-14
								C6orf106	-0.286118	0.00543972
								C6orf120	0.0874834	0.586062
								C6orf132	0.993855	0.277327
								C6orf147	0.374973	0.642569
								C6orf163	0.363323	0.361963
								C6orf164	0.75743	0.119705
								C6orf195	1.98638	0.155644
								C6orf203	-0.0725596	0.76088
								C6orf211	-0.468168	0.00812658
								C6orf222	-2.87145	0.00476959
								C6orf223	0.586602	0.086588
								C6orf226	-0.133138	0.701852
								C6orf25	-0.103874	0.963335
								C6orf52	-0.744075	0.245947
								C6orf57	0.0291097	0.928525
								C6orf62	-0.14882	0.346712
								C6orf89	-0.172154	0.0973836
								C6orf99	-0.126031	0.911885
								C7orf13	-0.429492	0.209509
								C7orf25	0.221384	0.312985
								C7orf26	-0.107178	0.609367
								C7orf31	-0.0384672	0.880519
								C7orf43	-0.0760105	0.658391
								C7orf49	-0.147556	0.31886
								C7orf50	-0.807146	1.18943e-05
								C7orf55	0.493376	0.423516
								C7orf60	-0.537696	0.0153592
								C7orf61	-0.500377	0.507181
								C7orf73	0.35666	0.00783653
								C8G	-0.0408359	0.969357
								C8orf31	1.00974	0.463748
								C8orf33	0.10611	0.624469
								C8orf37	0.023105	0.952168
								C8orf44	-0.0158237	0.970651
								C8orf44-SGK3	0.0316593	0.991749
								C8orf46	-0.492493	0.715557
								C8orf48	0.356058	0.734613
								C8orf58	-0.778004	0.000256667
								C8orf59	0.728103	0.00340686
								C8orf76	-0.35573	0.345246
								C8orf82	-0.0697005	0.770188
								C8orf88	0.848552	0.000745786
								C9	-1.42488	0.199896
								C9orf106	-2.24687	0.000156351
								C9orf114	0.275332	0.198377
								C9orf116	0.0696816	0.927973
								C9orf139	-0.752356	0.0402955
								C9orf142	0.348435	0.232846
								C9orf153	0.533255	0.702921
								C9orf156	0.098695	0.735214
								C9orf16	-0.244612	0.25613
								C9orf163	0.375592	0.612049
								C9orf169	-0.495026	0.465675
								C9orf172	0.159249	0.775755
								C9orf24	0.171967	0.901969
								C9orf3	-0.0118888	0.962265
								C9orf37	0.117878	0.591518
								C9orf40	0.278383	0.157914
								C9orf41	0.610389	9.93832e-07
								C9orf43	-0.0820808	0.901581
								C9orf47	-0.217308	0.877014
								C9orf64	0.453182	0.816943
								C9orf66	-0.143648	0.806923
								C9orf69	-0.34178	0.0529456
								C9orf72	-0.66006	0.00555463
								C9orf78	0.229022	0.0323646
								C9orf84	-2.21948	0.0442733
								C9orf85	0.0665993	0.781114
								C9orf89	-0.826744	5.4545e-12
								C9orf9	-0.529216	0.222473
								C9orf91	-1.01391	2.02351e-09
								C9orf96	0.563167	0.387466
								CA1	-0.0655798	0.97357
								CA11	-0.265868	0.45852
								CA12	-2.13636	0.0332075
								CA13	0.701034	0.0950729
								CA2	-0.383843	0.0495066
								CA3	0.874801	0.321961
								CA4	-1.54371	0.340948
								CA5A	1.41862	0.197091
								CA5B	-0.361935	0.23812
								CA5BP1	-0.143885	0.524364
								CA8	-0.0479451	0.938233
								CAAP1	0.383892	0.000675949
								CAB39	-0.457778	0.00157339
								CAB39L	-0.873684	2.55231e-08
								CABIN1	-0.214206	0.099269
								CABLES1	-0.88086	0.00230191
								CABLES2	-0.111711	0.609409
								CABP4	1.75334	0.000354461
								CABP5	0.519567	0.575141
								CABP7	0.933053	0.267241
								CABYR	-1.55952	0.00512059
								CACFD1	-0.582519	0.0657334
								CACHD1	1.25923	0.000143024
								CACNA1A	-0.871549	0.481943
								CACNA1B	-0.741304	0.63415
								CACNA1C	-1.37757	0.115784
								CACNA1C-AS1	1.48554	0.0754542
								CACNA1D	-2.00732	1.03126e-05
								CACNA1E	-1.9536	0.152426
								CACNA1F	-0.192606	0.843388
								CACNA1G	-0.63769	0.711483
								CACNA1H	0.740731	0.453648
								CACNA1I	-1.28309	0.276698
								CACNA2D1	1.63272	0.0144408
								CACNA2D2	-1.11743	0.253751
								CACNA2D3	-0.902395	0.0490723
								CACNA2D4	-1.24302	3.21121e-08
								CACNB1	-0.885911	0.000706452
								CACNB3	0.619004	0.0486502
								CACNB4	-0.393228	0.391138
								CACNG8	-1.01946	0.0613217
								CACTIN	0.153591	0.446983
								CACTIN-AS1	0.195121	0.647475
								CACUL1	-0.193582	0.161674
								CACYBP	0.701524	0.000126491
								CAD	0.580657	0.00814251
								CADM1	-3.15171	1.31093e-07
								CADM4	-0.26139	0.740276
								CADPS2	0.57317	0.60549
								CAGE1	0.360045	0.742142
								CAHM	0.242719	0.603737
								CALB1	1.96647	0.109328
								CALB2	-2.60858	0.00805713
								CALCOCO1	-0.452844	0.157868
								CALCOCO2	0.00621805	0.982021
								CALCRL	-0.305997	0.565905
								CALD1	0.461162	0.423254
								CALHM1	-0.565399	0.675803
								CALHM2	-1.79623	2.10677e-08
								CALHM3	1.41206	0.160572
								CALM1	-0.663214	0.00201409
								CALM2	0.125354	0.652896
								CALM3	-0.274287	0.0838601
								CALML4	-0.311343	0.00568466
								CALN1	0.408066	0.798813
								CALR	0.510796	0.00731992
								CALR3	-1.05821	0.335539
								CALU	-0.328703	0.0808266
								CAMK1	-0.316968	0.119909
								CAMK1D	-0.525265	0.0339403
								CAMK2A	-0.6877	0.43301
								CAMK2B	1.68594	0.155644
								CAMK2D	-0.776692	0.003139
								CAMK2G	-0.248758	0.0931548
								CAMK4	-1.29981	0.371965
								CAMKK1	-0.60186	0.00751077
								CAMKK2	0.32164	0.0552622
								CAMKMT	0.148226	0.510669
								CAMLG	-0.262865	0.247231
								CAMP	-2.7198	0.0145272
								CAMSAP1	-0.142436	0.185278
								CAMSAP2	-2.04375	1.67605e-10
								CAMSAP3	-1.28482	0.0679989
								CAMTA1	0.508926	0.000145109
								CAMTA2	-0.415629	1.59167e-05
								CAND1	0.542932	0.000137187
								CAND2	1.0806	0.00278472
								CANT1	-0.328888	0.00214218
								CANX	0.217227	0.00665921
								CAP1	-0.255403	0.105182
								CAP2	-1.3142	0.0158754
								CAPG	-2.83461	1.45493e-17
								CAPN1	-0.0764747	0.796453
								CAPN10	-0.521808	0.0041232
								CAPN10-AS1	0.0363722	0.951948
								CAPN11	0.639011	0.137339
								CAPN13	-0.60602	0.787392
								CAPN14	0.393919	0.536645
[truncated: 16,116 more rows]
