# Supplementary material for: Inducible MLL-AF9 Expression Drives an AML Program during Human Pluripotent Stem Cell-Derived Hematopoietic Differentiation
Source: Cells. 2023 Apr 20;12(8):1195. doi: 10.3390/cells12081195 (PMC10136707; doi:10.3390/cells12081195)
Supplement: Supplementary file 1 [file cells-12-01195-s001.zip › 230419_Supplementary_Table_S2.xlsx]

## Sheet: Core genes
Table S2. Summary highly confident MLL-AF9-associated core genes.
Significant upregulated genes				Overlap				Direct MLL-AF9 binding targets
iMLL-AF9	TARGET AML	BeatAML		[iMLL-AF9] and [TARGET AML] and [BeatAML]	[iMLL-AF9] and [TARGET AML]	[iMLL-AF9] and [BeatAML]		HOXA10
ABCB5	AC007392.3	AC007392.3		AC007392.3	AKR1C2	ADRA2C		HOXA10-AS
ABO	AKR1C2	ADRA2C		ARTN	BEGAIN	ATAD3C		IGFBP7
AC002454.1	ARTN	ARTN		ATP8A2	CDRT1	FBLN2		JMJD1C-AS1
AC007392.3	ATP8A2	ATAD3C		C16orf74	CTNNA3	GAL		NREP
AC009299.3	BEGAIN	ATP8A2		CABP4	CTSW	GOLGA8H		RFX8
ACTL8	C16orf74	C16orf74		CASC10	DDAH1	KCNE1L		SAMD13
ADAM22	CABP4	CABP4		CERCAM	DLGAP1-AS3	KIF1A		SKIDA1
ADAMTS1	CASC10	CASC10		CES1	ESRRG	KREMEN2		SOCS2-AS1
ADRA2C	CDRT1	CERCAM		CGREF1	FLT3	MECOM		ZNF521
AEBP1	CERCAM	CES1		CHST6	GLRB	MEIOB		ARTN
AFF2	CES1	CGREF1		CLEC11A	KLHL13	MIR4746		CERCAM
AIF1L	CGREF1	CHST6		DES	LINC01140	MPP2		CES1
AK5	CHST6	CLEC11A		ELOVL3	LRRC17	MYH14		ELOVL3
AKR1C2	CLEC11A	DES		FAM57B	MPP7	NCAM2		NEO1
AKR1C3	CTNNA3	ELOVL3		HOXA10	MYO5B	NCR2		OSBPL5
ALDH1A1	CTSW	FAM57B		HOXA10-AS	POPDC3	PODXL2		STAR
ANGPT2	DDAH1	FBLN2		HRC	RHOXF2B	PRSS30P		UNC5C
ANKRD18B	DES	GAL		IGFBP7	SAGE1	RHOXF2
AQP3	DLGAP1-AS3	GOLGA8H		JMJD1C-AS1	TMSB15A	SNORD109A
ARTN	ELOVL3	HOXA10		KIAA1257	TSLP	SNORD116-6
ASB9	ESRRG	HOXA10-AS		LTK	WBSCR17	SRL
ATAD3C	FAM57B	HRC		NEO1	ZNF488	SULT4A1
ATP8A2	FLT3	IGFBP7		NMNAT3
B4GALT6	GLRB	JMJD1C-AS1		NREP
BAHCC1	HOXA10	KCNE1L		OSBPL5
BEGAIN	HOXA10-AS	KIAA1257		PPP1R27
BEND4	HRC	KIF1A		RFX8
BICC1	IGFBP7	KREMEN2		RP11-115J16.1
BSPRY	JMJD1C-AS1	LTK		SAMD13
BZRAP1	KIAA1257	MECOM		SKIDA1
C15orf26	KLHL13	MEIOB		SLC2A10
C16orf74	LINC01140	MIR4746		SLC6A13
C19orf77	LRRC17	MPP2		SMIM10
C1orf228	LTK	MYH14		SOCS2-AS1
C3orf80	MPP7	NCAM2		STAR
CABP4	MYO5B	NCR2		TSPAN12
CACNA2D1	NEO1	NEO1		UNC5C
CASC10	NMNAT3	NMNAT3		VIT
CCDC152	NREP	NREP		ZNF521
CCDC169	OSBPL5	OSBPL5
CCDC173	POPDC3	PODXL2
CCDC175	PPP1R27	PPP1R27
CCNA1	RFX8	PRSS30P
CD200	RHOXF2B	RFX8
CD79B	RP11-115J16.1	RHOXF2
CD8B	SAGE1	RP11-115J16.1
CDH10	SAMD13	SAMD13
CDH12	SKIDA1	SKIDA1
CDK6	SLC2A10	SLC2A10
CDRT1	SLC6A13	SLC6A13
CENPV	SMIM10	SMIM10
CEP70	SOCS2-AS1	SNORD109A
CERCAM	STAR	SNORD116-6
CES1	TMSB15A	SOCS2-AS1
CFH	TSLP	SRL
CGREF1	TSPAN12	STAR
CHD5	UNC5C	SULT4A1
CHRNA5	VIT	TSPAN12
CHST6	WBSCR17	UNC5C
CILP2	ZNF488	VIT
CLDN10	ZNF521	ZNF521
CLDN16
CLDN5
CLEC11A
CNKSR2
CNN3
COCH
COL22A1
COL2A1
COL6A5
CPXM1
CRISPLD1
CSTF3-AS1
CTNNA3
CTSG
CTSW
CYSLTR2
DBIL5P
DDAH1
DDN
DEFB1
DES
DLGAP1-AS3
DMC1
DNAH6
DNAJC12
DNAJC6
DPP10
DPPA4
DPY19L2P2
DSG2
ECRP
EDIL3
ELOVL3
EMID1
ENAH
ENPP3
EPHA1
EREG
ERG
ESPNL
ESRRG
EYA4
F2RL2
FAM211A
FAM57B
FAM83A
FBLN2
FBN2
FGF10
FGFR3
FGFR4
FIBCD1
FLT3
FLT4
FOXJ1
FREM1
GABRB3
GAL
GATA6
GATA6-AS1
GDF11
GFI1
GLB1L2
GLI2
GLRB
GOLGA8H
GPR63
GS1-24F4.2
GULP1
GXYLT2
GYG2
HFM1
HLF
HOMER2
HOXA10
HOXA10-AS
HOXB-AS3
HOXB3
HOXB5
HOXB6
HOXB7
HOXB8
HOXB9
HPDL
HRC
IGFBP7
IGLL1
IGSF10
IL12A
IL12RB2
IL23R
ITGA2
ITGA8
ITPKA
JMJD1C-AS1
KAZN
KCNE1L
KCNG2
KCNH2
KCNK5
KCNQ5
KCNQ5-IT1
KIAA1257
KIAA1549
KIF1A
KLHL13
KREMEN2
LAMC3
LCNL1
LDB3
LIN28A
LINC01140
LOC100128374
LOC100130872
LOC100130899
LOC100289092
LOC101060400
LOC101927030
LOC101927681
LOC101927745
LOC101927844
LOC101927960
LOC101927991
LOC101928130
LOC101928548
LOC101928916
LOC101929151
LOC101929354
LOC101929638
LOC101929918
LOC102723475
LOC102723539
LOC102723544
LOC102723557
LOC102723596
LOC102723808
LOC102724280
LOC149134
LOC400682
LOX
LPHN3
LPPR3
LRG1
LRRC17
LRRN2
LTK
LYPD3
MAP3K15
MATN2
MDGA1
ME3
MECOM
MED12L
MEGF10
MEIOB
MEIS2
MFAP4
MGC12916
MGST1
MIR10A
MIR1537
MIR3607
MIR378I
MIR4712
MIR4746
MIR550A3
MLC1
MPO
MPP2
MPP7
MRM1
MS4A3
MSRB3
MSX1
MYB
MYCBPAP
MYH14
MYO5B
MYOZ3
NANOS1
NAP1L3
NCAM2
NCR2
NEO1
NMNAT3
NPAS1
NPR3
NREP
OCLN
OLFM3
OR51E1
OSBPL5
PALM
PDE10A
PDE11A
PIEZO2
PITX2
PIWIL3
PLA2G3
PLS1
PNMA3
PODXL2
POLE2
POPDC3
PPP1R27
PPP1R3C
PRSS23
PRSS30P
PRSS57
PRTG
PTGDS
PTPLA
PTPRS
RAB3C
RAB9B
RANBP17
RFX8
RHOXF2
RHOXF2B
RNU6-10P
RNU7-1
ROBO3
RP11-115J16.1
RP11-132A1.4
RP11-277P12.20
RP11-439L8.3
RP11-439L8.4
RP11-620J15.3
RP11-81H14.2
RP11-81H3.2
RP13-507P19.2
RP4-639F20.1
RSPO4
RUNX1T1
RXFP1
SAGE1
SAMD11
SAMD13
SAMSN1-AS1
SCML2
SKIDA1
SLC22A16
SLC25A21-AS1
SLC27A2
SLC2A10
SLC35F1
SLC35F2
SLC6A1
SLC6A13
SMIM10
SMIM11
SMKR1
SNED1
SNORD109A
SNORD116-13
SNORD116-14
SNORD116-6
SNORD119
SNORD20
SNORD44
SNORD54
SNX32
SOCS2-AS1
SOX18
SP8
SPEG
SPINK8
SPSB4
SRL
SRSF12
SSTR2
ST6GAL2
ST6GALNAC1
ST8SIA6-AS1
STAR
STON1
SUGCT
SULT4A1
SVOPL
SYNGR1
TARP
TCTEX1D1
TENM2
TERT
TFR2
TIE1
TM4SF1
TMEM220-AS1
TMEM52
TMEM72
TMIGD2
TMSB15A
TNNI3
TNNT2
TPTE2P1
TRGC2
TRGJP2
TRGV9
TRIL
TRPC2
TSLP
TSPAN12
TTLL7
UGT8
UNC5C
VIT
VPS9D1-AS1
WASIR2
WBSCR17
WT1
XKR5
ZBTB16
ZBTB9
ZFPM2
ZNF385D
ZNF488
ZNF521
ZNF711

## Sheet: Signif upr iMLL-AF9
symbol	log2FoldChange	padj
ABCB5	2.4408	0.0399883
ABO	2.60201	1.87704e-09
AC002454.1	4.52251	9.60966e-12
AC007392.3	2.10173	1.79537e-05
AC009299.3	2.23033	5.3976e-05
ACTL8	3.16238	3.82593e-06
ADAM22	2.07775	1.26448e-05
ADAMTS1	2.22828	1.0772e-11
ADRA2C	3.26917	0.00384826
AEBP1	2.21788	0.000186305
AFF2	1.94871	3.63541e-14
AIF1L	3.01554	4.99951e-10
AK5	1.60576	0.0474052
AKR1C2	3.68295	3.19477e-07
AKR1C3	2.1926	0.00663331
ALDH1A1	1.80182	0.0111106
ANGPT2	1.58835	0.0139089
ANKRD18B	2.95791	4.55325e-09
AQP3	1.84745	9.41875e-06
ARTN	1.7457	0.0210812
ASB9	1.86155	0.01551
ATAD3C	1.95629	0.0308995
ATP8A2	2.90738	2.78821e-10
B4GALT6	1.59538	1.41832e-15
BAHCC1	1.87436	2.14558e-09
BEGAIN	2.01191	1.5747e-08
BEND4	3.1349	4.35911e-10
BICC1	2.26394	0.000209523
BSPRY	2.27279	5.35813e-07
BZRAP1	1.90698	5.67543e-05
C15orf26	1.63988	0.017001
C16orf74	2.0398	0.000806032
C19orf77	2.46968	1.84044e-05
C1orf228	1.79182	5.9994e-10
C3orf80	3.94074	8.1256e-13
CABP4	1.75334	0.000354461
CACNA2D1	1.63272	0.0144408
CASC10	4.58686	2.13394e-21
CCDC152	2.80786	1.40296e-05
CCDC169	1.94533	0.0151312
CCDC173	1.771	0.0075611
CCDC175	2.38415	0.00495813
CCNA1	1.89866	6.13696e-06
CD200	2.53966	0.0242932
CD79B	1.66771	0.000196874
CD8B	2.54674	0.0345582
CDH10	2.03859	0.0418441
CDH12	5.02943	1.69512e-09
CDK6	1.98256	2.9814e-33
CDRT1	2.44371	0.000890092
CENPV	1.9558	9.76807e-13
CEP70	2.14471	1.00048e-12
CERCAM	1.76564	2.11783e-05
CES1	1.75319	0.00390118
CFH	1.75746	2.84903e-08
CGREF1	1.56954	0.0228995
CHD5	1.58666	0.0297324
CHRNA5	1.6064	0.0134535
CHST6	2.1112	0.0127559
CILP2	3.80234	8.14259e-29
CLDN10	2.86425	8.83493e-07
CLDN16	1.99342	0.0045036
CLDN5	3.80417	0.00140577
CLEC11A	1.50863	6.22104e-08
CNKSR2	1.64158	0.00041358
CNN3	2.1393	6.14549e-09
COCH	3.05697	8.81699e-36
COL22A1	3.265	4.79113e-08
COL2A1	5.57463	2.68512e-27
COL6A5	2.07489	1.50743e-05
CPXM1	1.55717	1.49947e-06
CRISPLD1	1.59118	9.0361e-09
CSTF3-AS1	1.50018	0.00915507
CTNNA3	2.14019	0.0419506
CTSG	3.09562	3.06821e-08
CTSW	1.62333	9.83639e-07
CYSLTR2	2.48814	1.51209e-06
DBIL5P	1.96265	0.0272842
DDAH1	2.8521	1.92214e-17
DDN	2.32798	4.52232e-05
DEFB1	3.75025	0.00166084
DES	1.80636	3.37118e-05
DLGAP1-AS3	1.8503	0.0497315
DMC1	1.50173	1.92793e-07
DNAH6	2.1413	0.0464787
DNAJC12	1.91089	0.000448321
DNAJC6	1.53157	0.000638158
DPP10	2.82003	0.000226004
DPPA4	2.1204	3.61327e-08
DPY19L2P2	2.09504	6.30083e-05
DSG2	1.59433	2.25498e-08
ECRP	2.9994	8.83493e-07
EDIL3	3.60953	1.62407e-09
ELOVL3	1.78542	0.000827952
EMID1	2.65413	1.4958e-10
ENAH	1.70455	2.7132e-07
ENPP3	2.061	0.00286634
EPHA1	1.65486	0.000715926
EREG	4.27007	9.97562e-12
ERG	2.32575	7.15912e-12
ESPNL	2.33054	0.0032187
ESRRG	3.12295	0.000387144
EYA4	1.96994	0.0303338
F2RL2	1.52353	0.00112567
FAM211A	1.63888	0.000405802
FAM57B	1.61272	0.0304193
FAM83A	1.89144	0.00219685
FBLN2	1.64744	0.000124743
FBN2	1.69093	3.3248e-07
FGF10	3.89709	0.000223089
FGFR3	1.80424	0.00430557
FGFR4	2.54558	3.32168e-16
FIBCD1	4.70024	2.3647e-08
FLT3	1.96639	0.00230455
FLT4	2.28001	3.61633e-05
FOXJ1	2.57068	0.00236514
FREM1	1.65805	8.72546e-06
GABRB3	1.8917	0.00035313
GAL	2.36078	3.40747e-06
GATA6	4.12849	5.40689e-17
GATA6-AS1	2.44412	0.00304604
GDF11	2.24787	5.16222e-14
GFI1	1.80264	1.9858e-10
GLB1L2	3.27439	1.35767e-14
GLI2	2.33969	0.000444474
GLRB	1.7371	1.22191e-07
GOLGA8H	1.9229	0.0170888
GPR63	1.88519	1.28039e-05
GS1-24F4.2	2.95752	5.45014e-06
GULP1	1.74289	0.00226705
GXYLT2	2.09543	1.41853e-12
GYG2	1.59706	6.28397e-08
HFM1	2.04551	0.000298538
HLF	3.12533	0.0041232
HOMER2	1.71329	2.40523e-05
HOXA10	2.6951	0.00453691
HOXA10-AS	2.56898	0.0395432
HOXB-AS3	3.47744	4.5183e-09
HOXB3	1.91832	2.21038e-10
HOXB5	2.32604	1.57329e-07
HOXB6	3.00243	9.9456e-17
HOXB7	1.52839	1.07366e-07
HOXB8	5.90576	1.32368e-25
HOXB9	5.07125	1.17227e-16
HPDL	1.60508	0.00290382
HRC	1.61959	0.00308464
IGFBP7	2.23213	5.42717e-15
IGLL1	2.29042	0.0107407
IGSF10	1.78444	0.000358898
IL12A	3.07443	0.0289718
IL12RB2	1.81483	0.0330114
IL23R	1.9895	0.00139818
ITGA2	1.50787	0.00562406
ITGA8	1.81929	0.00503693
ITPKA	1.96773	0.0108147
JMJD1C-AS1	2.07814	0.00212542
KAZN	1.52993	4.63273e-05
KCNE1L	1.86737	0.00464451
KCNG2	2.26108	0.0243875
KCNH2	1.74659	7.18704e-07
KCNK5	1.61169	1.61181e-09
KCNQ5	2.15518	3.657e-10
KCNQ5-IT1	2.03612	0.000384503
KIAA1257	2.79746	0.000315957
KIAA1549	1.57832	1.38192e-10
KIF1A	2.07876	0.0401397
KLHL13	2.12647	3.43642e-14
KREMEN2	2.21851	0.00220803
LAMC3	2.5642	0.000184958
LCNL1	2.03947	0.013695
LDB3	1.72113	0.0216193
LIN28A	1.5892	0.0011784
LINC01140	2.50334	7.33087e-18
LOC100128374	2.65787	0.00286428
LOC100130872	1.90395	7.55775e-08
LOC100130899	1.58528	0.0255194
LOC100289092	1.60564	0.0300112
LOC101060400	3.52189	9.20909e-07
LOC101927030	1.66574	0.0124134
LOC101927681	1.552	0.0141357
LOC101927745	4.31221	7.15578e-07
LOC101927844	2.31631	2.94101e-06
LOC101927960	1.86784	4.3684e-05
LOC101927991	2.00734	0.00281409
LOC101928130	1.95684	0.0237088
LOC101928548	2.26603	0.00219365
LOC101928916	1.61652	0.0481216
LOC101929151	3.19073	0.000122581
LOC101929354	1.78537	0.0057715
LOC101929638	2.02208	1.97168e-05
LOC101929918	2.12602	0.018938
LOC102723475	2.70227	0.000665038
LOC102723539	1.92606	0.00512534
LOC102723544	3.66272	0.000922007
LOC102723557	2.42028	0.0332215
LOC102723596	2.31326	0.000269217
LOC102723808	1.79345	0.00157505
LOC102724280	1.5729	1.10689e-08
LOC149134	3.33631	8.30463e-05
LOC400682	2.70013	0.0109037
LOX	2.287	0.000188448
LPHN3	1.68413	0.00213404
LPPR3	3.52105	1.53109e-26
LRG1	1.50631	2.12464e-07
LRRC17	1.67696	0.00608663
LRRN2	2.19241	0.00626277
LTK	2.44267	2.78905e-07
LYPD3	1.963	0.0311734
MAP3K15	1.77764	1.96527e-06
MATN2	1.71797	3.73512e-05
MDGA1	1.86615	0.0010272
ME3	1.69876	2.89046e-06
MECOM	3.93231	1.99387e-22
MED12L	1.68887	0.000364462
MEGF10	2.48081	0.0212106
MEIOB	2.83964	6.82994e-05
MEIS2	2.08799	7.47679e-12
MFAP4	2.14358	1.56357e-06
MGC12916	1.75421	4.83117e-05
MGST1	1.69783	3.40539e-15
MIR10A	3.2434	0.0176929
MIR1537	2.09814	0.0146119
MIR3607	2.51834	0.0271362
MIR378I	2.20817	0.00773532
MIR4712	2.22435	0.0111755
MIR4746	1.9364	0.0460415
MIR550A3	2.13521	0.0375618
MLC1	1.66629	6.01603e-09
MPO	2.66073	3.06698e-11
MPP2	2.13631	0.0112191
MPP7	1.52392	0.00110397
MRM1	1.93748	0.0365044
MS4A3	1.95463	5.0234e-11
MSRB3	1.8135	0.0162442
MSX1	2.70976	0.000300892
MYB	2.51608	8.76904e-18
MYCBPAP	1.74536	0.0115143
MYH14	1.52806	0.00263373
MYO5B	1.60043	0.00175177
MYOZ3	2.4602	1.58029e-05
NANOS1	2.06471	0.000718349
NAP1L3	1.93924	0.00324078
NCAM2	2.77895	0.00250968
NCR2	5.52545	1.93856e-09
NEO1	1.92667	2.84958e-08
NMNAT3	2.05936	1.5443e-05
NPAS1	1.99973	0.00191351
NPR3	3.05652	2.53085e-09
NREP	1.52334	1.57694e-19
OCLN	4.45614	2.57372e-08
OLFM3	5.84913	2.43206e-09
OR51E1	2.09404	0.0180929
OSBPL5	1.96088	1.4421e-12
PALM	2.25109	8.30248e-09
PDE10A	2.32472	0.00113954
PDE11A	2.08893	0.0300633
PIEZO2	1.99742	8.0739e-05
PITX2	2.09208	1.85908e-10
PIWIL3	3.81376	2.56787e-05
PLA2G3	2.33619	0.000421827
PLS1	1.60592	1.76214e-15
PNMA3	3.30157	5.12676e-05
PODXL2	2.00968	4.70768e-06
POLE2	1.54761	3.27064e-08
POPDC3	4.17749	4.32964e-07
PPP1R27	3.51822	1.14622e-09
PPP1R3C	2.09076	0.0264819
PRSS23	4.01639	2.64369e-06
PRSS30P	1.55301	0.0319968
PRSS57	2.99729	1.05324e-26
PRTG	1.99009	0.000534652
PTGDS	2.49475	0.0018149
PTPLA	1.61203	4.20782e-14
PTPRS	1.58206	2.31535e-07
RAB3C	1.54645	0.000119432
RAB9B	1.61562	0.000913138
RANBP17	1.95919	7.82009e-07
RFX8	1.97722	5.36236e-05
RHOXF2	5.9415	1.47043e-13
RHOXF2B	4.22623	1.48177e-07
RNU6-10P	2.00656	0.0461753
RNU7-1	2.27848	0.00983307
ROBO3	2.2529	0.000116449
RP11-115J16.1	1.89864	0.0438497
RP11-132A1.4	2.14158	0.0016609
RP11-277P12.20	2.46061	0.00380956
RP11-439L8.3	3.16051	3.51521e-07
RP11-439L8.4	4.25506	8.48849e-13
RP11-620J15.3	1.66262	1.57769e-09
RP11-81H14.2	1.54074	0.0183688
RP11-81H3.2	2.21305	0.0116854
RP13-507P19.2	2.43832	0.00844087
RP4-639F20.1	1.96851	0.0106821
RSPO4	1.90579	0.000368416
RUNX1T1	2.38452	7.77036e-11
RXFP1	3.27795	3.11181e-05
SAGE1	1.73289	0.009403
SAMD11	2.71971	0.020761
SAMD13	1.51763	0.000204118
SAMSN1-AS1	3.14902	0.00123607
SCML2	1.84425	2.26739e-17
SKIDA1	5.59075	4.18486e-87
SLC22A16	1.75515	3.86635e-09
SLC25A21-AS1	1.80941	0.00589385
SLC27A2	1.82381	2.09995e-10
SLC2A10	1.60623	2.5082e-05
SLC35F1	3.33641	1.36672e-05
SLC35F2	1.62283	1.58485e-07
SLC6A1	2.43364	0.000716691
SLC6A13	4.67803	5.68629e-10
SMIM10	1.78938	3.73167e-10
SMIM11	1.5159	0.000800451
SMKR1	1.9611	0.00286634
SNED1	2.83336	9.374e-05
SNORD109A	1.68751	0.000957392
SNORD116-13	1.5014	2.05043e-06
SNORD116-14	1.52814	0.00356739
SNORD116-6	1.73813	0.0338327
SNORD119	1.61425	0.0373871
SNORD20	1.59606	0.0193109
SNORD44	2.14276	0.011175
SNORD54	1.72585	0.0389377
SNX32	1.63927	0.00931677
SOCS2-AS1	1.52808	0.0144255
SOX18	1.87856	0.0086832
SP8	3.1889	4.76199e-14
SPEG	1.52066	0.0393031
SPINK8	1.64124	0.02599
SPSB4	1.74616	0.00458742
SRL	1.65699	0.0124682
SRSF12	2.04017	4.83326e-06
SSTR2	1.76121	0.00160253
ST6GAL2	3.27462	0.00113197
ST6GALNAC1	1.77937	0.0232368
ST8SIA6-AS1	1.89483	0.00417663
STAR	3.06151	9.08662e-20
STON1	1.90002	3.82611e-11
SUGCT	1.83838	0.00691258
SULT4A1	2.36683	0.000187379
SVOPL	1.54013	0.00530574
SYNGR1	1.99419	5.24367e-10
TARP	2.14916	3.50303e-09
TCTEX1D1	1.81265	9.93232e-07
TENM2	4.99025	4.34102e-06
TERT	2.95906	0.000121635
TFR2	1.53435	1.16701e-06
TIE1	1.64837	0.00221858
TM4SF1	2.10273	8.55863e-06
TMEM220-AS1	2.02555	0.00396957
TMEM52	1.67382	0.0165147
TMEM72	2.07833	0.000832453
TMIGD2	1.92825	0.0236065
TMSB15A	1.65101	0.0252759
TNNI3	1.73026	0.000411017
TNNT2	1.88182	0.0337424
TPTE2P1	4.99152	5.24367e-10
TRGC2	1.8948	6.71905e-06
TRGJP2	2.62927	0.000154592
TRGV9	1.56467	0.0308598
TRIL	2.76683	0.0076728
TRPC2	2.06558	5.49094e-06
TSLP	2.61722	0.000684126
TSPAN12	2.11046	2.97694e-05
TTLL7	1.72981	0.000164411
UGT8	1.90578	0.0191968
UNC5C	3.00371	5.32358e-06
VIT	2.00202	0.00330488
VPS9D1-AS1	1.88313	1.05037e-05
WASIR2	2.64635	0.0147932
WBSCR17	3.70767	2.8196e-10
WT1	1.97073	2.68356e-06
XKR5	3.21848	1.39176e-07
ZBTB16	1.69591	2.15403e-09
ZBTB9	1.60478	0.0365331
ZFPM2	2.36724	4.55118e-18
ZNF385D	2.37975	0.0103288
ZNF488	3.16272	0.000903088
ZNF521	4.10001	1.02262e-50
ZNF711	1.78146	1.02233e-09

## Sheet: Signif genes TARGET AML
gene	MLL-AF9_patients	Other_patients	significance	foldchange
AC007392.3	12.827	2.10748	*	6.08642		*	p-val < 0.05
AKR1C2	46.2289	16.9108	**	2.73368		**	p-val < 0.01
ARTN	1167.47	172.958	**	6.75003		***	p-val < 0.001
ATP8A2	71.4126	9.0281	***	7.91004
BEGAIN	164.981	65.1358	*	2.53287
C16orf74	871.473	330.6	**	2.63603
CABP4	153.592	41.08	**	3.73884
CASC10	1874.37	32.1927	***	58.2235
CDRT1	4.81857	1.35538	*	3.55514
CERCAM	2249.3	726.404	**	3.09649
CES1	3801.79	96.2808	***	39.4864
CGREF1	238.241	31.6474	***	7.528
CHST6	7.55325	2.9282	*	2.57949
CLEC11A	52796.8	17985.5	**	2.93552
CTNNA3	27.3171	1.20467	***	22.676
CTSW	14756.9	6486.24	*	2.27512
DDAH1	147.788	32.1936	**	4.59061
DES	236.11	10.0919	***	23.396
DLGAP1-AS3	16.9593	0.859976	***	19.7207
ELOVL3	23.8828	2.80817	***	8.50475
ESRRG	13.921	0	***	Inf
FAM57B	42.6788	26.6424	*	1.60191
FLT3	21001.9	5457.45	***	3.84829
GLRB	8.93576	1.63396	*	5.46877
HOXA10	6598.62	489.636	***	13.4766
HOXA10-AS	538.805	66.4594	***	8.10728
HRC	159.554	0.83299	***	191.543
IGFBP7	19293.8	6251.19	***	3.08641
JMJD1C-AS1	1797.61	81.2911	***	22.1133
KIAA1257	91.3374	25.0529	**	3.64578
KLHL13	347.682	123.221	*	2.82162
LINC01140	108.54	25.4614	**	4.26292
LRRC17	45.2821	15.0583	**	3.00711
LTK	2037.7	752.377	***	2.70834
MPP7	615.1	342.112	*	1.79795
MYO5B	24.0066	6.15673	***	3.89924
NEO1	600.827	81.038	**	7.41414
NMNAT3	1057.67	312.044	***	3.38949
NREP	26360.5	7412.12	***	3.55641
OSBPL5	3473.65	1929.99	**	1.79983
POPDC3	5.65311	0	***	Inf
PPP1R27	11951.3	176.15	***	67.8475
RFX8	993.294	417.677	*	2.37814
RHOXF2B	0.916214	0	***	Inf
RP11-115J16.1	3.25619	0.544654	***	5.97846
SAGE1	1071.29	1.3138	***	815.414
SAMD13	200.198	127.868	*	1.56566
SKIDA1	2734.28	70.9437	***	38.5415
SLC2A10	199.735	9.90324	***	20.1686
SLC6A13	67.2947	7.07407	***	9.51286
SMIM10	318.028	149.083	*	2.13323
SOCS2-AS1	1475.7	239.852	***	6.15255
STAR	1922.65	632.247	**	3.04097
TMSB15A	12.1851	3.04556	*	4.00094
TSLP	30.2691	2.20285	***	13.7409
TSPAN12	14.9324	1.15481	**	12.9306
UNC5C	718.649	3.12084	***	230.274
VIT	2.10131	0.657567	*	3.19559
WBSCR17	1.74536	0.566158	*	3.08281
ZNF488	11.4222	1.95904	*	5.83049
ZNF521	15038.5	2324.84	***	6.46861

## Sheet: Signif genes BeatAML
gene	MLL-AF9_patients	Other_patients	significance	foldchange
AC007392.3	18.7908	6.71472	**	2.79844		*	p-val < 0.05
ADRA2C	17.042	2.93675	***	5.80302		**	p-val < 0.01
ARTN	519.931	59.6738	***	8.71289		***	p-val < 0.001
ATAD3C	65.6575	37.1963	**	1.76516
ATP8A2	31.7938	11.0332	*	2.88164
C16orf74	507.698	161.037	***	3.15268
CABP4	250.913	15.6551	***	16.0275
CASC10	667.508	48.2597	*	13.8316
CERCAM	1207.11	418.456	***	2.88468
CES1	6841.81	55.1212	***	124.123
CGREF1	191.374	41.3769	***	4.62514
CHST6	4.80997	0.809288	***	5.94346
CLEC11A	17431.1	4721.95	**	3.6915
DES	96.6239	7.07534	***	13.6564
ELOVL3	104.314	6.76474	**	15.4202
FAM57B	26.1103	10.2509	*	2.54711
FBLN2	141.798	27.6171	**	5.13442
GAL	11.6973	2.99795	***	3.90177
GOLGA8H	272.737	141.979	***	1.92097
HOXA10	2373.46	1043.68	***	2.27413
HOXA10-AS	347.131	176.673	**	1.96483
HRC	36.9905	0	***	Inf
IGFBP7	7880.66	3092.99	***	2.54791
JMJD1C-AS1	889.785	12.0681	***	73.7303
KCNE1L	734.015	6.30168	*	116.479
KIAA1257	94.4018	25.9547	*	3.63718
KIF1A	6.78029	1.25148	*	5.41783
KREMEN2	9.24883	2.05776	***	4.49461
LTK	2221.76	398.18	***	5.57978
MECOM	609.154	2.0365	**	299.118
MEIOB	28.9169	0	***	Inf
MIR4746	10.0716	6.36542	*	1.58223
MPP2	62.6281	18.8499	**	3.32246
MYH14	2.16792	0	**	Inf
NCAM2	94.25	8.7211	***	10.8071
NCR2	3.09839	0	*	Inf
NEO1	376.615	118.912	**	3.16717
NMNAT3	451.687	241.439	*	1.87081
NREP	6983.9	3891.31	*	1.79474
OSBPL5	3163.25	2293.69	*	1.37911
PODXL2	454.723	127.683	***	3.56134
PPP1R27	2428.43	40.5681	***	59.8607
PRSS30P	89.9439	14.8654	***	6.05057
RFX8	854.753	338.504	*	2.52509
RHOXF2	0.647429	0	***	Inf
RP11-115J16.1	1.67826	0	***	Inf
SAMD13	77.1564	42.8297	*	1.80147
SKIDA1	908.048	38.6744	**	23.4793
SLC2A10	237.814	19.173	***	12.4036
SLC6A13	19.2871	2.84414	***	6.78135
SMIM10	428.141	203.537	**	2.1035
SNORD109A	11.713	4.56142	***	2.56784
SNORD116-6	2.5754	0.815065	***	3.15975
SOCS2-AS1	484.887	87.191	*	5.56121
SRL	3.04539	1.27079	*	2.39645
STAR	1063.57	316.14	**	3.36424
SULT4A1	3.12999	0	*	Inf
TSPAN12	4.97554	0.911046	*	5.46135
UNC5C	153.237	1.88509	***	81.2888
VIT	5.20343	1.3835	*	3.76105
ZNF521	7976.05	613.275	***	13.0057
